# Supplementary material for: Blockade of the Adenosine 2A Receptor Mitigates the Cardiomyopathy Induced by Loss of Plakophilin-2 Expression
Source: Front Physiol. 2018 Dec 5;9:1750. doi: 10.3389/fphys.2018.01750 (PMC6290386; doi:10.3389/fphys.2018.01750)
Supplement: TABLE S1 — RNA-Seq data of differentially expressed genes in PKP2-CKO and control hearts at 21 days post tamoxifen injection. [file Table_1.XLS]

## Sheet: 21dpi_Expression_CTL_PKP2cKO
gene	baseMean	log2FC	log2FCunshrunk	pvalue	padj	ctr.F70	ctr.F78	ctr.M74	ctr.M34	ctr.M40	ko.M65	ko.F37	ko.M33	ko.M36
0610005C13Rik	9.3	-0.50573	-0.56823	0.305723	0.428596	8.189	12.483	8.378	13.846	11.144	5.942	1.622	12.412	9.477
0610007P14Rik	226.1	1.17694	1.19792	1.50374e-08	1.17126e-07	160.798	138.274	121.475	146.249	151.37	239.147	443.553	365.686	268.526
0610009B22Rik	478.5	-0.65056	-0.66011	0.000573746	0.00183058	480.906	482.037	484.502	790.09	621.266	365.405	406.253	326.539	349.61
0610009E02Rik	14	-0.08186	-0.0871	0.827297	0.880321	11.167	12.483	16.755	11.25	20.43	14.854	12.974	10.503	15.796
0610009L18Rik	189.7	0.81243	0.83314	0.000969484	0.00293945	131.021	112.347	156.381	141.922	162.513	256.972	144.337	359.002	243.253
0610009O20Rik	4660.7	-0.91288	-0.92529	5.21457e-07	3.04652e-06	5715.79	6127.25	5881.05	5798.03	5987	4165.03	2119.65	2899.71	3252.85
0610010F05Rik	316.4	-0.60849	-0.61858	0.00239482	0.00664552	352.863	392.735	389.556	370.382	367.745	227.264	304.892	152.767	289.587
0610010K14Rik	4.9	0.16289	0.19531	0.783305	0.84851	10.422	4.801	1.396	3.462	2.786	4.456	8.92	3.819	4.212
0610011F06Rik	325.4	0.77524	0.78085	6.68444e-09	5.60278e-08	235.242	245.82	270.874	243.171	240.52	414.423	448.419	466.894	363.3
0610012D04Rik	2.7	0.61948	0.79689	0.346977	0.471945	1.489	0.96	1.396	2.596	3.715	4.456	4.865	2.864	2.106
0610012G03Rik	1358.9	0.4575	0.46145	0.00171258	0.00491507	1023.6	1087.94	1020.67	1357.78	1327.97	1639.87	1445.81	1804.56	1521.65
0610025J13Rik	18.3	-0.3019	-0.31796	0.382353	0.506983	25.311	16.324	20.944	16.442	20.43	19.31	9.731	18.141	17.902
0610030E20Rik	341.7	-0.24094	-0.24351	0.136963	0.224921	374.452	393.696	328.121	406.728	333.385	274.797	389.224	266.387	308.541
0610031O16Rik	0.3	-0.5582	-3.7104	0.366045		1.489	0.96	0	0	0	0	0	0	0
0610037L13Rik	1026.4	0.7018	0.70789	1.55021e-06	8.3324e-06	766.77	683.686	737.225	1012.49	804.21	1241.78	1443.37	1258.42	1289.98
0610038B21Rik	16.5	-0.07049	-0.0744	0.841065	0.889719	16.378	21.125	15.359	14.711	15.787	22.281	10.541	14.322	17.902
0610039K10Rik	1	-0.06219	-0.10763	0.936639	0.957557	1.489	0.96	0	0.865	1.857	0	0.811	0.955	2.106
0610040B10Rik	64.4	0.32817	0.33777	0.212614	0.321669	48.388	34.568	55.85	81.346	68.72	59.416	83.521	77.338	70.554
0610040F04Rik	2.2	-0.81193	-1.21713	0.273303	0.391848	8.189	0.96	0	2.596	2.786	1.485	0.811	0.955	2.106
0610040J01Rik	138.1	-0.00097	-0.00099	0.996635	0.997703	103.477	105.626	138.23	177.402	166.228	138.141	125.687	177.592	110.569
0610043K17Rik	1.7	-0.64583	-1.03523	0.396648	0.521402	4.467	0	2.793	1.731	1.857	1.485	0	1.91	1.053
1010001B22Rik	7.5	0.73643	0.82126	0.126164	0.211015	3.722	4.801	2.793	6.923	9.286	11.883	8.109	11.458	8.424
1010001N08Rik	125.4	-0.92418	-0.93822	1.41977e-06	7.67497e-06	151.121	166.12	131.248	172.21	172.729	111.404	81.088	73.519	69.501
1110001J03Rik	1657.7	0.53996	0.54305	5.63416e-06	2.7421e-05	1313.93	1465.32	1396.26	1337.01	1374.4	2278.58	1710.15	2058.53	1984.98
1110002E22Rik	4015.8	0.30242	0.32144	0.418062	0.542394	2774.52	4543.82	3862.05	3064.3	3829.75	2504.36	2721.32	2374.57	10467.2
1110002J07Rik	8.8	2.07623	2.95717	0.00393094	0.0103856	3.722	0.96	2.793	3.462	0	0	4.865	9.548	53.705
1110002L01Rik	31.1	-3.27162	-3.54277	1e-15	3.4e-14	46.9	72.978	43.284	52.788	44.575	10.398	4.054	0.955	4.212
1110002O04Rik	15.2	0.49884	0.54124	0.240298	0.354739	12.655	10.563	6.981	19.904	12.072	32.679	20.272	11.458	10.53
1110004E09Rik	517.8	0.2204	0.22226	0.126628	0.211647	470.484	411.94	477.521	572.88	478.254	536.225	646.274	506.04	560.218
1110004F10Rik	997.5	0.07787	0.07858	0.601674	0.704741	924.591	954.472	969.004	1042.78	976.01	1023.43	1204.97	774.337	1107.8
1110007C09Rik	1796.6	0.78143	0.78635	3.72638e-10	3.94384e-09	1255.87	1304.96	1270.6	1534.32	1430.12	2039.44	2600.5	2318.24	2415.68
1110008E08Rik	0					0	0	0	0	0	0	0	0	0
1110008F13Rik	540.6	-0.41285	-0.41924	0.0331448	0.0681907	559.072	582.862	564.089	614.418	722.489	494.634	482.476	292.167	552.847
1110008L16Rik	211.1	-0.09093	-0.09166	0.51704	0.634199	234.498	213.172	223.402	189.518	223.804	206.469	184.071	212.919	211.661
1110008P14Rik	752.1	1.33695	1.35139	0	7e-15	393.807	366.809	457.973	494.996	513.543	1001.15	1124.7	1385.4	1030.93
1110012L19Rik	337.1	0.30449	0.30862	0.0939881	0.165024	266.508	265.985	276.459	384.228	330.599	390.657	449.23	375.234	294.852
1110015O18Rik	0.1	-0.30698	-2.31662	0.556507		0	0.96	0	0	0	0	0	0	0
1110017D15Rik	1	1.60824	3.43319	0.0419315	0.0834546	0	0	0	0.865	0	1.485	2.433	1.91	2.106
1110018N20Rik	85.9	0.28266	0.28893	0.219748	0.330104	93.055	54.733	78.191	89.134	74.292	112.889	73.79	114.575	82.137
1110019D14Rik	130	-0.20094	-0.20617	0.419371	0.543559	118.365	103.705	110.305	205.96	152.298	130.714	144.337	118.394	86.349
1110020A21Rik	23	0.21742	0.22769	0.508381	0.62664	17.122	21.125	12.566	31.154	24.145	29.708	29.192	21.96	20.008
1110025L11Rik	0					0	0	0	0	0	0	0	0	0
1110025M09Rik	15.3	1.46176	1.56116	0.000153831	0.000558598	8.189	6.722	6.981	9.519	9.286	25.252	24.327	33.418	13.69
1110028F11Rik	0.2	0.55206	3.90575	0.330951		0	0	0	0	0	0	0	0	2.106
1110028F18Rik	0					0	0	0	0	0	0	0	0	0
1110032A03Rik	278.4	0.06663	0.06756	0.716723	0.798224	291.075	225.655	254.119	336.632	252.592	353.522	224.615	274.98	292.746
1110032F04Rik	8.1	-0.36307	-0.41444	0.48746	0.60754	7.444	13.443	2.793	5.192	16.716	4.456	9.731	7.638	5.265
1110034G24Rik	925.6	-0.04456	-0.04572	0.85828	0.901722	1242.46	1024.57	857.303	969.223	597.121	1336.85	810.884	869.817	622.348
1110035H17Rik	1.4	1.47705	2.72681	0.0593843	0.112028	0.744	0	1.396	0	0	1.485	0.811	5.729	2.106
1110036E04Rik	0					0	0	0	0	0	0	0	0	0
1110037F02Rik	763.8	-0.6397	-0.64434	1.72703e-06	9.20294e-06	944.69	964.074	1036.03	793.551	810.71	561.476	621.137	529.91	612.871
1110038B12Rik	141.3	2.29449	2.3779	4e-15	1.01e-13	61.788	37.449	27.925	64.903	52.933	150.024	308.947	223.422	344.345
1110038F14Rik	452.4	1.29788	1.31559	1.127e-12	1.9462e-11	244.92	245.82	256.912	340.959	273.023	557.02	663.303	885.093	604.446
1110046J04Rik	31.9	1.28969	1.34488	4.11275e-05	0.000168863	20.1	12.483	19.548	22.5	20.43	38.62	69.736	50.604	32.644
1110051M20Rik	359.8	0.07352	0.07445	0.675139	0.765852	367.007	374.491	353.254	295.094	366.816	427.792	363.276	425.838	264.314
1110054M08Rik	430.2	0.94655	0.96177	1.63569e-06	8.75384e-06	285.119	256.382	302.988	354.805	313.883	591.184	448.419	814.439	504.407
1110057K04Rik	877.6	-0.32743	-0.32899	0.00258515	0.00711446	903.002	1041.85	938.286	933.743	1009.44	762.004	797.909	807.755	704.485
1110057P08Rik	0					0	0	0	0	0	0	0	0	0
1110059E24Rik	314.2	0.03406	0.0347	0.87279	0.912288	279.908	286.15	263.893	392.882	332.456	273.311	458.96	264.478	275.897
1110059G10Rik	334	-0.08587	-0.08823	0.736375	0.812735	279.164	286.15	316.951	510.573	322.241	360.949	460.582	240.608	228.51
1110065P20Rik	152.7	0.49029	0.49893	0.01758	0.0392148	93.799	109.467	124.267	160.96	156.942	184.188	214.073	166.134	164.275
1190002F15Rik	51	2.06733	2.27243	5.25044e-06	2.57368e-05	11.911	4.801	22.34	35.48	20.43	32.679	135.418	128.897	67.395
1190002N15Rik	1208.2	-1.23952	-1.27764	4.01811e-06	2.00872e-05	1287.88	1640.08	2123.71	1527.39	1594.49	980.356	553.023	340.861	825.585
1190003K10Rik	0					0	0	0	0	0	0	0	0	0
1190005I06Rik	11.4	0.96504	1.06455	0.0364296	0.0740357	5.211	7.682	2.793	12.115	10.215	19.31	15.407	22.915	7.371
1190007I07Rik	293	0.67649	0.68798	0.000849246	0.00260598	222.587	161.319	219.213	276.921	271.165	432.248	373.006	403.878	276.95
1200007C13Rik	21.8	2.1799	2.53367	6.64771e-05	0.000261931	4.467	2.881	11.17	12.115	4.643	19.31	14.596	23.87	103.198
1200014J11Rik	687.2	0.10751	0.10807	0.343326	0.468393	640.216	715.374	636.694	662.014	667.698	647.629	680.331	765.744	768.721
1300002E11Rik	146.7	0.23925	0.24225	0.171677	0.27007	127.299	130.592	118.682	160.095	140.226	187.159	162.177	167.089	127.418
1300017J02Rik	1.1	0.81294	1.51368	0.302229	0.424961	1.489	0	1.396	0	0	2.971	1.622	0.955	1.053
1500002C15Rik	12.9	0.18727	0.20558	0.678657	0.768524	18.611	12.483	8.378	12.115	8.358	16.339	21.894	13.367	4.212
1500002F19Rik	7.7	0.50284	0.56631	0.31167	0.435087	1.489	7.682	8.378	7.788	6.501	11.883	7.298	7.638	10.53
1500004A13Rik	21.6	-0.74836	-0.78857	0.0306284	0.0636955	26.8	22.085	34.906	24.231	24.145	23.766	13.785	17.186	7.371
1500009C09Rik	0.3	0.31024	1.27725	0.647115		0	0.96	0	0	0	0	0.811	0.955	0
1500009L16Rik	143.1	1.49504	1.53643	5.17208e-09	4.44413e-08	69.977	51.853	92.153	89.999	83.578	292.621	157.311	168.044	282.215
1500011B03Rik	52	1.48964	1.53942	1.09699e-07	7.28255e-07	26.055	25.926	20.944	40.673	26.931	54.959	85.954	112.666	73.713
1500011K16Rik	831.3	0.6622	0.67424	0.0015845	0.00457933	544.928	508.924	608.769	859.32	765.206	904.601	1413.37	952.884	923.518
1500012F01Rik	361.5	1.66848	1.70038	8e-15	2.06e-13	177.92	138.274	188.495	229.325	170.871	378.774	651.14	712.276	606.552
1500012K07Rik	0.1	-0.27788	-2.0744	0.591107		0.744	0	0	0	0	0	0	0	0
1500015A07Rik	31.3	0.29928	0.3095	0.29026	0.411841	19.355	29.767	25.133	38.077	29.717	32.679	39.733	38.192	29.485
1500015L24Rik	0					0	0	0	0	0	0	0	0	0
1500015O10Rik	83.4	1.80142	1.92225	2.91415e-06	1.49038e-05	66.255	18.244	20.944	26.827	52.933	102.492	171.096	211.009	81.084
1500017E21Rik	234.8	-1.08655	-1.11815	3.34798e-05	0.000140311	253.853	306.314	275.063	401.535	306.454	166.363	170.286	66.836	166.381
1500026H17Rik	32.3	0.42623	0.44733	0.205384	0.312982	20.1	25.926	19.548	43.269	30.645	23.766	51.086	47.74	28.432
1500035N22Rik	0.8	-0.49861	-1.09435	0.527483	0.642295	1.489	0.96	0	0.865	1.857	0	0	1.91	0
1520401A03Rik	0.5	0.36908	1.19994	0.611217		1.489	0	0	0	0	0	0	1.91	1.053
1600002D24Rik	0.3	0.32597	1.33037	0.632212		0	0.96	0	0	0	0	0.811	0	1.053
1600002H07Rik	85.9	0.85822	0.88078	0.000614077	0.00194392	76.677	59.534	57.247	65.769	53.862	84.667	163.798	127.942	83.19
1600002K03Rik	125.2	1.746	1.80079	1.43132e-10	1.63439e-09	57.322	48.972	51.662	81.346	58.505	120.316	312.19	201.461	194.813
1600010M07Rik	26.8	3.80955	4.33245	4.6e-14	1.017e-12	2.233	1.92	4.189	5.192	0.929	14.854	86.765	63.016	62.129
1600012H06Rik	459.4	-0.12017	-0.12173	0.499499	0.618345	453.362	433.065	450.992	569.419	475.468	457.499	539.238	315.082	440.172
1600012P17Rik	0					0	0	0	0	0	0	0	0	0
1600014C10Rik	1658.4	0.1045	0.1054	0.471451	0.592279	1449.42	1605.51	1548.45	1664.99	1753.29	1693.34	1427.15	2137.78	1645.9
1600014C23Rik	4.5	0.72195	0.87441	0.230466	0.343033	2.978	2.881	2.793	3.462	4.643	2.971	5.676	13.367	2.106
1600014K23Rik	0.5	0.22733	0.68525	0.760305		0.744	0	0	0	0.929	1.485	0	0.955	0
1600015I10Rik	4.4	-0.06748	-0.08146	0.909744	0.938775	3.722	2.881	4.189	6.923	4.643	4.456	0.811	5.729	6.318
1600017P15Rik	6	0.74036	0.88194	0.202381	0.309195	4.467	5.761	0	6.923	3.715	13.368	2.433	8.593	8.424
1600019K03Rik	0					0	0	0	0	0	0	0	0	0
1600020E01Rik	82	0.77348	0.78469	3.85776e-05	0.000159428	65.51	51.853	54.454	74.422	63.148	101.006	106.226	113.62	107.41
1600025M17Rik	0					0	0	0	0	0	0	0	0	0
1600029O15Rik	1.3	-0.74132	-1.23679	0.337133	0.461787	1.489	0.96	2.793	1.731	1.857	0	1.622	0	1.053
1700001C02Rik	0					0	0	0	0	0	0	0	0	0
1700001C19Rik	1.6	0.73543	1.0906	0.32238	0.446923	2.233	0.96	0	0.865	0.929	1.485	1.622	3.819	2.106
1700001D01Rik	0					0	0	0	0	0	0	0	0	0
1700001F09Rik	0					0	0	0	0	0	0	0	0	0
1700001G01Rik	0.1	0.38166	2.63962	0.461705		0	0	0	0	0	0	0.811	0	0
1700001G11Rik	7.7	0.2388	0.27509	0.657339	0.751683	8.189	6.722	5.585	12.115	2.786	4.456	14.596	11.458	3.159
1700001G17Rik	3	1.01702	1.31253	0.121562	0.204682	1.489	1.92	4.189	0.865	0.929	5.942	5.676	3.819	2.106
1700001J03Rik	0.6	0.942	2.9241	0.20986	0.318354	0.744	0	0	0	0	0	4.054	0.955	0
1700001J04Rik	0					0	0	0	0	0	0	0	0	0
1700001J11Rik	0.3	-0.16184	-0.69569	0.808761		0	0	0	0.865	0.929	0	0.811	0	0
1700001K19Rik	16.5	-0.70408	-0.74247	0.0442131	0.0873553	23.822	22.085	19.548	16.442	18.573	11.883	12.974	8.593	14.743
1700001L05Rik	3.6	1.1026	1.45747	0.104559	0.180326	1.489	2.881	1.396	1.731	2.786	0	5.676	2.864	13.69
1700001L19Rik	0.7	-0.22355	-0.59523	0.771398	0.839174	0	0.96	1.396	1.731	0	0	0	0	2.106
1700001O22Rik	2.6	0.9148	1.19823	0.173568	0.272461	2.233	0.96	1.396	0.865	2.786	2.971	2.433	6.684	3.159
1700001P01Rik	0.7	0.03768	0.09811	0.960948	0.974172	0.744	0	2.793	0	0	0	1.622	0.955	0
1700003C15Rik	0					0	0	0	0	0	0	0	0	0
1700003D09Rik	0.1	-0.29505	-2.21685	0.570521		0	0	0	0.865	0	0	0	0	0
1700003E16Rik	29.5	-0.36635	-0.38021	0.215321	0.324908	35.733	36.489	34.906	32.019	24.145	37.135	25.137	22.915	16.849
1700003E24Rik	0					0	0	0	0	0	0	0	0	0
1700003F12Rik	3.6	1.74733	2.25941	0.00767624	0.0188979	1.489	0	2.793	0.865	1.857	4.456	8.92	8.593	3.159
1700003G13Rik	0					0	0	0	0	0	0	0	0	0
1700003G18Rik	0					0	0	0	0	0	0	0	0	0
1700003H04Rik	0					0	0	0	0	0	0	0	0	0
1700003I22Rik	0					0	0	0	0	0	0	0	0	0
1700003L19Rik	0					0	0	0	0	0	0	0	0	0
1700003M02Rik	0.2	0.54015	3.78865	0.33792		0	0	0	0	0	0	0	1.91	0
1700003M07Rik	0.8	0.09076	0.18708	0.908625	0.937932	0.744	0	0	0.865	1.857	1.485	0	0.955	1.053
1700003N22Rik	1.7	-0.27395	-0.40668	0.712261	0.794669	2.233	2.881	0	1.731	2.786	0	0.811	2.864	2.106
1700003P14Rik	0					0	0	0	0	0	0	0	0	0
1700006A11Rik	0					0	0	0	0	0	0	0	0	0
1700006E09Rik	0.2	-0.45199	-3.29898	0.431598		0	0.96	0	0	0.929	0	0	0	0
1700006F04Rik	0					0	0	0	0	0	0	0	0	0
1700006H21Rik	0					0	0	0	0	0	0	0	0	0
1700006J14Rik	0.7	0.63002	1.46166	0.42185	0.545879	0	0.96	0	0.865	0	1.485	1.622	0	1.053
1700006P03Rik	0					0	0	0	0	0	0	0	0	0
1700007B14Rik	0.3	-0.54519	-3.66589	0.373579		1.489	0	0	0.865	0	0	0	0	0
1700007E05Rik	0					0	0	0	0	0	0	0	0	0
1700007F19Rik	0					0	0	0	0	0	0	0	0	0
1700007G11Rik	0.7	-0.02732	-0.06086	0.97228	0.98129	1.489	0	1.396	0.865	0	0	1.622	0	1.053
1700007J10Rik	0.8	-0.5983	-1.92188	0.428878	0.552507	3.722	1.92	0	0	0	1.485	0	0	0
1700007K09Rik	0.6	1.40192	5.2028	0.0626174		0	0	0	0	0	1.485	1.622	0	2.106
1700007K13Rik	4.8	0.31226	0.48306	0.680283	0.769662	0	0	1.396	5.192	13.93	0	4.865	10.503	7.371
1700007L15Rik	33.3	0.16319	0.16764	0.520957	0.637033	29.033	29.767	36.303	36.346	26.931	37.135	34.868	39.147	30.538
1700007M16Rik	0					0	0	0	0	0	0	0	0	0
1700007P06Rik	0.1	0.4029	2.8048	0.440456		0	0	0	0	0	0	0	0.955	0
1700008A23Rik	0					0	0	0	0	0	0	0	0	0
1700008F21Rik	0					0	0	0	0	0	0	0	0	0
1700008I05Rik	0.9	-0.03566	-0.07543	0.963963	0.976182	1.489	0.96	1.396	0.865	0	0	3.244	0	0
1700008J07Rik	39.8	0.18903	0.19528	0.49748	0.616607	31.266	27.847	34.906	49.327	43.646	46.047	45.409	51.559	28.432
1700008K24Rik	0					0	0	0	0	0	0	0	0	0
1700008O03Rik	4.7	0.37298	0.44323	0.520189	0.636402	3.722	4.801	4.189	3.462	4.643	1.485	5.676	11.458	3.159
1700008P02Rik	0					0	0	0	0	0	0	0	0	0
1700009C05Rik	0					0	0	0	0	0	0	0	0	0
1700009J07Rik	0.6	0.54264	1.40884	0.479853		0.744	0	0	0.865	0	0	1.622	1.91	0
1700009N14Rik	0.3	0.32633	1.35326	0.628477		0	0	0	0.865	0	0	0.811	0.955	0
1700010B08Rik	0					0	0	0	0	0	0	0	0	0
1700010B13Rik	0.1	-0.30314	-2.28441	0.560994		0	0	0	0	0.929	0	0	0	0
1700010D01Rik	0					0	0	0	0	0	0	0	0	0
1700010H22Rik	0					0	0	0	0	0	0	0	0	0
1700010I02Rik	0					0	0	0	0	0	0	0	0	0
1700010I14Rik	6.1	0.45841	0.5388	0.419223	0.543474	6.7	2.881	1.396	9.519	4.643	4.456	11.352	10.503	3.159
1700010J16Rik	0					0	0	0	0	0	0	0	0	0
1700010K23Rik	0					0	0	0	0	0	0	0	0	0
1700010K24Rik	0					0	0	0	0	0	0	0	0	0
1700010L04Rik	0					0	0	0	0	0	0	0	0	0
1700010N08Rik	0					0	0	0	0	0	0	0	0	0
1700011A15Rik	0					0	0	0	0	0	0	0	0	0
1700011B04Rik	0.2	0.5625	3.69844	0.326544		0	0	0	0	0	0	0.811	0.955	0
1700011E24Rik	0.1	0.41506	2.90536	0.42898		0	0	0	0	0	0	0	0	1.053
1700011H14Rik	0					0	0	0	0	0	0	0	0	0
1700011I03Rik	1.1	0.17217	0.34666	0.827694	0.880566	0.744	0	1.396	0	2.786	0	1.622	0	3.159
1700011L22Rik	0.2	0.02966	0.19036	0.958307		0	0.96	0	0	0	0	0.811	0	0
1700011M02Rik	0.1	-0.29505	-2.21685	0.570521		0	0	0	0.865	0	0	0	0	0
1700012A03Rik	0					0	0	0	0	0	0	0	0	0
1700012B07Rik	0					0	0	0	0	0	0	0	0	0
1700012B09Rik	0.1	0.38166	2.63962	0.461705		0	0	0	0	0	0	0.811	0	0
1700012C08Rik	0					0	0	0	0	0	0	0	0	0
1700012C14Rik	0.2	0.5625	3.69844	0.326544		0	0	0	0	0	0	0.811	0.955	0
1700012E03Rik	0					0	0	0	0	0	0	0	0	0
1700012I11Rik	0					0	0	0	0	0	0	0	0	0
1700012J22Rik	0					0	0	0	0	0	0	0	0	0
1700012L04Rik	0.2	0.5625	3.69844	0.326544		0	0	0	0	0	0	0.811	0.955	0
1700012P22Rik	0					0	0	0	0	0	0	0	0	0
1700013D24Rik	0					0	0	0	0	0	0	0	0	0
1700013F07Rik	0					0	0	0	0	0	0	0	0	0
1700013G24Rik	0.2	-0.4177	-3.15785	0.454399		0.744	0	0	0	0.929	0	0	0	0
1700013H16Rik	0.1	0.41506	2.90536	0.42898		0	0	0	0	0	0	0	0	1.053
1700013N06Rik	0					0	0	0	0	0	0	0	0	0
1700014D04Rik	0.4	0.5701	2.02734	0.428251		0	0	0	0	0.929	1.485	1.622	0	0
1700015E13Rik	0					0	0	0	0	0	0	0	0	0
1700015F17Rik	0.5	-0.05824	-0.16568	0.938418		0.744	1.92	0	0	0	0	0.811	0	1.053
1700015G11Rik	0					0	0	0	0	0	0	0	0	0
1700015O11Rik	0.3	0.13767	0.80037	0.819658		0	0.96	0	0	0	1.485	0	0	0
1700016A09Rik	0.4	-0.3586	-1.1851	0.624204		0.744	0	0	0.865	0.929	0	0.811	0	0
1700016C15Rik	0					0	0	0	0	0	0	0	0	0
1700016D06Rik	0					0	0	0	0	0	0	0	0	0
1700016D08Rik	0					0	0	0	0	0	0	0	0	0
1700016G14Rik	0.1	0.38166	2.63962	0.461705		0	0	0	0	0	0	0.811	0	0
1700016G22Rik	0					0	0	0	0	0	0	0	0	0
1700016H13Rik	0.1	0.41506	2.90536	0.42898		0	0	0	0	0	0	0	0	1.053
1700016K19Rik	0					0	0	0	0	0	0	0	0	0
1700016L21Rik	0					0	0	0	0	0	0	0	0	0
1700016P03Rik	0.5	0.46237	2.04404	0.491188		0	0.96	0	0	0	0	0	0	3.159
1700016P04Rik	0					0	0	0	0	0	0	0	0	0
1700017B05Rik	516.3	1.30888	1.32485	3.5e-14	8.02e-13	372.218	325.519	333.706	276.921	239.591	626.834	768.718	884.139	819.267
1700017D01Rik	0.1	0.38166	2.63962	0.461705		0	0	0	0	0	0	0.811	0	0
1700017G19Rik	0					0	0	0	0	0	0	0	0	0
1700017I07Rik	0					0	0	0	0	0	0	0	0	0
1700017J07Rik	0					0	0	0	0	0	0	0	0	0
1700017N19Rik	0					0	0	0	0	0	0	0	0	0
1700018A04Rik	0.1	-0.30314	-2.28441	0.560994		0	0	0	0	0.929	0	0	0	0
1700018A14Rik	0					0	0	0	0	0	0	0	0	0
1700018B08Rik	0.4	-0.38551	-1.26296	0.600162		0	0.96	0	0.865	0.929	0	0.811	0	0
1700018B24Rik	0					0	0	0	0	0	0	0	0	0
1700018C11Rik	0.3	-0.10459	-0.54575	0.867812		0	1.92	0	0	0	0	0	0	1.053
1700018F24Rik	0					0	0	0	0	0	0	0	0	0
1700018L02Rik	14.4	0.21633	0.2343	0.607557	0.709156	18.611	11.523	13.963	7.788	14.858	13.368	8.109	26.734	14.743
1700018M17Rik	0					0	0	0	0	0	0	0	0	0
1700019A02Rik	0.8	-0.44224	-1.03062	0.573149	0.681351	0.744	2.881	1.396	0	0	0	0.811	0.955	0
1700019B03Rik	0.6	0.38017	1.20401	0.606105	0.708128	0	0	0	0	1.857	1.485	0	0	2.106
1700019B21Rik	0					0	0	0	0	0	0	0	0	0
1700019D03Rik	25.2	-0.81869	-0.85399	0.00914606	0.0220348	37.222	39.37	25.133	30.288	24.145	23.766	17.839	13.367	15.796
1700019E08Rik	0					0	0	0	0	0	0	0	0	0
1700019G17Rik	30.3	-0.43717	-0.45721	0.177015	0.276972	38.711	27.847	26.529	32.884	45.504	31.193	27.57	30.553	11.583
1700019G24Rik	0					0	0	0	0	0	0	0	0	0
1700019L03Rik	13.8	1.3987	1.53738	0.00208874	0.00587391	10.422	8.642	6.981	5.192	6.501	7.427	32.435	15.277	31.591
1700019M22Rik	0					0	0	0	0	0	0	0	0	0
1700019N19Rik	0.2	-0.34488	-2.68546	0.516872		0	0	1.396	0	0	0	0	0	0
1700019O17Rik	0					0	0	0	0	0	0	0	0	0
1700019P21Rik	0					0	0	0	0	0	0	0	0	0
1700020A23Rik	0.2	0.55206	3.90575	0.330951		0	0	0	0	0	0	0	0	2.106
1700020D05Rik	0.7	-0.88549	-2.19454	0.259387	0.376333	0.744	1.92	0	0.865	1.857	0	0.811	0	0
1700020G17Rik	0					0	0	0	0	0	0	0	0	0
1700020I14Rik	11853.9	-1.08443	-1.0935	4e-14	8.99e-13	13343.3	16895.3	15667.4	17125.8	14559.4	8579.6	6013.51	7479.85	7020.63
1700020L24Rik	26.1	1.13161	1.19968	0.00204552	0.00576544	26.8	19.205	9.774	12.981	13.001	41.591	34.057	55.378	22.114
1700020M21Rik	0					0	0	0	0	0	0	0	0	0
1700020N01Rik	0.2	0.58218	3.76014	0.316107		0	0	0	0	0	0	0.811	0	1.053
1700020N15Rik	0					0	0	0	0	0	0	0	0	0
1700020N18Rik	0.3	-0.77272	-3.95796	0.259782		0.744	0.96	1.396	0	0	0	0	0	0
1700021A07Rik	0.1	-0.30314	-2.28441	0.560994		0	0	0	0	0.929	0	0	0	0
1700021F05Rik	1936	0.68807	0.69709	0.000119223	0.000444409	1279.69	1261.75	1369.73	1985.18	1689.21	2314.23	2531.58	2894.93	2097.66
1700021F07Rik	0					0	0	0	0	0	0	0	0	0
1700021J08Rik	0.6	-0.59839	-1.62954	0.438932		0.744	0.96	1.396	0	0.929	0	0	0.955	0
1700021K19Rik	1098.2	-0.846	-0.85283	1.91621e-09	1.77074e-08	1262.57	1566.14	1533.09	1170.86	1315.89	870.437	712.767	745.694	706.591
1700021L23Rik	0					0	0	0	0	0	0	0	0	0
1700021N21Rik	0.2	0.5625	3.69844	0.326544		0	0	0	0	0	0	0.811	0.955	0
1700021P04Rik	0					0	0	0	0	0	0	0	0	0
1700022A21Rik	0					0	0	0	0	0	0	0	0	0
1700022A22Rik	0					0	0	0	0	0	0	0	0	0
1700022E09Rik	0					0	0	0	0	0	0	0	0	0
1700022F17Rik	0					0	0	0	0	0	0	0	0	0
1700022H16Rik	0					0	0	0	0	0	0	0	0	0
1700022I11Rik	0.6	-0.7428	-1.93295	0.340172		0.744	1.92	0	0.865	0.929	0	0.811	0	0
1700022N22Rik	8.3	0.33897	0.38151	0.494686	0.614459	9.678	5.761	8.378	9.519	2.786	16.339	7.298	4.774	10.53
1700023C21Rik	0					0	0	0	0	0	0	0	0	0
1700023E05Rik	0					0	0	0	0	0	0	0	0	0
1700023F02Rik	0.1	0.38166	2.63962	0.461705		0	0	0	0	0	0	0.811	0	0
1700023F06Rik	2.9	1.05996	1.6573	0.162808	0.258705	0	2.881	0	1.731	2.786	2.971	2.433	13.367	0
1700023G09Rik	0					0	0	0	0	0	0	0	0	0
1700023H06Rik	0.9	0.3114	0.60763	0.693783	0.78026	1.489	0.96	0	0.865	0	1.485	0	1.91	1.053
1700023L04Rik	3.9	1.40035	1.72385	0.0236028	0.0508288	2.978	2.881	0	1.731	1.857	2.971	8.92	8.593	5.265
1700024B05Rik	0					0	0	0	0	0	0	0	0	0
1700024B18Rik	0.2	0.45329	3.26812	0.397309		0	0	0	0	0	1.485	0	0	0
1700024G13Rik	0					0	0	0	0	0	0	0	0	0
1700024J04Rik	0.2	0.08769	0.55536	0.878426		0	0	0	0.865	0	0	0	0	1.053
1700024P04Rik	0					0	0	0	0	0	0	0	0	0
1700024P16Rik	1.3	0.41961	0.96816	0.592939	0.697722	1.489	1.92	0	0.865	0	7.427	0	0	0
1700025B11Rik	0					0	0	0	0	0	0	0	0	0
1700025C18Rik	0					0	0	0	0	0	0	0	0	0
1700025D23Rik	0					0	0	0	0	0	0	0	0	0
1700025F22Rik	0					0	0	0	0	0	0	0	0	0
1700025F24Rik	0.1	0.4029	2.8048	0.440456		0	0	0	0	0	0	0	0.955	0
1700025G04Rik	2096.3	0.12533	0.12628	0.359383	0.484234	2012.21	2086.59	1833.29	2272.48	1866.58	2029.04	1972.88	2134.92	2658.93
1700025H01Rik	0					0	0	0	0	0	0	0	0	0
1700025K24Rik	0					0	0	0	0	0	0	0	0	0
1700025M24Rik	0.2	-0.39991	-3.02829	0.467732		1.489	0	0	0	0	0	0	0	0
1700025N21Rik	0.3	0.83054	4.4532	0.204822		0	0	0	0	0	0	0	0.955	2.106
1700025N23Rik	0.5	0.23823	0.81729	0.742128		0	0.96	0	0	0.929	2.971	0	0	0
1700025O08Rik	0					0	0	0	0	0	0	0	0	0
1700026D08Rik	0.2	0.08769	0.55536	0.878426		0	0	0	0.865	0	0	0	0	1.053
1700026D11Rik	0					0	0	0	0	0	0	0	0	0
1700026F02Rik	0					0	0	0	0	0	0	0	0	0
1700026J12Rik	0					0	0	0	0	0	0	0	0	0
1700026J14Rik	0.4	-0.29334	-1.12403	0.676958		0.744	1.92	0	0	0	0	0	0.955	0
1700026L06Rik	2.4	1.85846	3.13299	0.0158591	0.0358354	0.744	1.92	0	0	0	0	7.298	9.548	2.106
1700027A07Rik	0.2	0.05604	0.35592	0.922067		0	0.96	0	0	0	0	0	0.955	0
1700027A15Rik	1.5	-0.34025	-0.51718	0.650111	0.745827	0.744	2.881	2.793	1.731	0.929	0	1.622	1.91	1.053
1700027F09Rik	0.1	-0.30698	-2.31662	0.556507		0	0.96	0	0	0	0	0	0	0
1700027H10Rik	0					0	0	0	0	0	0	0	0	0
1700027I24Rik	0					0	0	0	0	0	0	0	0	0
1700027J19Rik	121.4	1.54882	1.58413	3.4739e-11	4.46583e-10	58.811	56.654	61.435	57.98	87.293	139.626	183.26	267.342	180.07
1700028B04Rik	0					0	0	0	0	0	0	0	0	0
1700028D13Rik	0					0	0	0	0	0	0	0	0	0
1700028E10Rik	2.3	0.18561	0.26264	0.795644	0.85699	1.489	1.92	5.585	1.731	0	4.456	1.622	2.864	1.053
1700028I16Rik	0.1	0.38166	2.63962	0.461705		0	0	0	0	0	0	0.811	0	0
1700028J19Rik	12.4	0.41642	0.44769	0.300399	0.422805	8.189	8.642	13.963	7.788	14.858	14.854	9.731	14.322	18.955
1700028K03Rik	1.4	0.68486	1.08141	0.368296	0.493193	0.744	0.96	0	1.731	0.929	4.456	0.811	1.91	1.053
1700028M03Rik	0					0	0	0	0	0	0	0	0	0
1700028N14Rik	0.1	0.4029	2.8048	0.440456		0	0	0	0	0	0	0	0.955	0
1700028P14Rik	0					0	0	0	0	0	0	0	0	0
1700028P15Rik	0					0	0	0	0	0	0	0	0	0
1700029B22Rik	0					0	0	0	0	0	0	0	0	0
1700029E06Rik	0					0	0	0	0	0	0	0	0	0
1700029F12Rik	0					0	0	0	0	0	0	0	0	0
1700029H14Rik	0.1	0.4029	2.8048	0.440456		0	0	0	0	0	0	0	0.955	0
1700029I15Rik	11.3	0.65831	0.71686	0.130027	0.216053	13.4	4.801	5.585	12.115	7.429	11.883	10.541	20.051	15.796
1700029J03Rik	0					0	0	0	0	0	0	0	0	0
1700029J07Rik	22.5	0.37175	0.40115	0.366571	0.491347	26.055	26.887	15.359	20.769	8.358	44.562	19.461	28.644	12.637
1700029M03Rik	0					0	0	0	0	0	0	0	0	0
1700029M20Rik	0					0	0	0	0	0	0	0	0	0
1700029N11Rik	0.1	-0.29505	-2.21685	0.570521		0	0	0	0.865	0	0	0	0	0
1700029P11Rik	0					0	0	0	0	0	0	0	0	0
1700030A11Rik	0					0	0	0	0	0	0	0	0	0
1700030C10Rik	12.2	0.38361	0.41837	0.37798	0.502697	13.4	9.602	16.755	8.654	4.643	22.281	14.596	9.548	10.53
1700030C12Rik	0.1	0.4029	2.8048	0.440456		0	0	0	0	0	0	0	0.955	0
1700030C14Rik	0					0	0	0	0	0	0	0	0	0
1700030F04Rik	0					0	0	0	0	0	0	0	0	0
1700030I03Rik	0.4	-0.2374	-0.92004	0.734355		1.489	0	0	0.865	0	0	0	0	1.053
1700030J22Rik	13.4	-0.38501	-0.40965	0.30666	0.429545	17.122	19.205	13.963	12.115	13.001	10.398	13.785	12.412	8.424
1700030K09Rik	120.2	-0.73731	-0.75182	0.000699584	0.00218736	155.587	120.029	171.74	161.826	124.439	101.006	107.037	80.203	60.023
1700030L20Rik	0					0	0	0	0	0	0	0	0	0
1700030M09Rik	1.4	-0.45726	-0.79849	0.55846	0.668954	0	0.96	1.396	0.865	5.572	0	0.811	0.955	2.106
1700030N03Rik	0					0	0	0	0	0	0	0	0	0
1700030O20Rik	0					0	0	0	0	0	0	0	0	0
1700031A10Rik	0.3	0.96498	4.36474	0.16186		0	0	0	0	0	0	0.811	0.955	1.053
1700031F05Rik	0					0	0	0	0	0	0	0	0	0
1700031F10Rik	0					0	0	0	0	0	0	0	0	0
1700031L13Rik	0					0	0	0	0	0	0	0	0	0
1700031M16Rik	0					0	0	0	0	0	0	0	0	0
1700031P21Rik	0					0	0	0	0	0	0	0	0	0
1700034B16Rik	0					0	0	0	0	0	0	0	0	0
1700034E13Rik	0.3	0.80826	4.39383	0.213328		0	0	0	0	0	0	0.811	0	2.106
1700034G24Rik	0					0	0	0	0	0	0	0	0	0
1700034H15Rik	1.8	0.2058	0.31874	0.785321	0.849734	2.233	0.96	0	2.596	1.857	5.942	1.622	0	1.053
1700034I23Rik	1.6	-0.0238	-0.04076	0.975555	0.983217	0	1.92	4.189	0.865	0.929	4.456	0.811	0.955	0
1700034J04Rik	0					0	0	0	0	0	0	0	0	0
1700034J05Rik	0.1	-0.29505	-2.21685	0.570521		0	0	0	0.865	0	0	0	0	0
1700034K08Rik	0					0	0	0	0	0	0	0	0	0
1700034O15Rik	0					0	0	0	0	0	0	0	0	0
1700034P13Rik	1.4	-0.28915	-0.44404	0.701693	0.786559	1.489	0.96	1.396	3.462	0.929	0	1.622	1.91	1.053
1700036A12Rik	0.4	0.46363	1.8196	0.504414		0.744	0	0	0	0	1.485	0	0	1.053
1700036G14Rik	0					0	0	0	0	0	0	0	0	0
1700036O09Rik	0					0	0	0	0	0	0	0	0	0
1700037C06Rik	0					0	0	0	0	0	0	0	0	0
1700037C18Rik	74.3	1.37993	1.40742	3.15563e-10	3.36493e-09	38.711	40.33	36.303	51.923	47.361	90.609	139.472	122.214	102.145
1700037F24Rik	0					0	0	0	0	0	0	0	0	0
1700037H04Rik	396	1.14174	1.15516	1.7004e-11	2.34079e-10	267.253	247.74	268.082	235.383	264.665	439.675	575.727	738.055	527.574
1700039E15Rik	0					0	0	0	0	0	0	0	0	0
1700039E22Rik	0					0	0	0	0	0	0	0	0	0
1700039I01Rik	0					0	0	0	0	0	0	0	0	0
1700039M10Rik	0					0	0	0	0	0	0	0	0	0
1700039M15Rik	0					0	0	0	0	0	0	0	0	0
1700040D17Rik	1.4	-0.59312	-1.10735	0.450719	0.573062	1.489	0	1.396	5.192	0.929	2.971	0.811	0	0
1700040F17Rik	0					0	0	0	0	0	0	0	0	0
1700040K01Rik	0					0	0	0	0	0	0	0	0	0
1700040L02Rik	520.9	-0.25462	-0.25774	0.141216	0.230571	497.284	542.532	579.448	630.86	556.26	555.535	330.03	481.216	514.938
1700041C23Rik	0					0	0	0	0	0	0	0	0	0
1700041G16Rik	2.1	0.35221	0.48004	0.615834	0.716329	2.233	2.881	0	2.596	0.929	1.485	2.433	2.864	3.159
1700041M05Rik	0					0	0	0	0	0	0	0	0	0
1700041M19Rik	0					0	0	0	0	0	0	0	0	0
1700042B14Rik	0					0	0	0	0	0	0	0	0	0
1700042G07Rik	0					0	0	0	0	0	0	0	0	0
1700042G15Rik	0					0	0	0	0	0	0	0	0	0
1700042O10Rik	1.8	0.41716	0.64244	0.582203	0.688605	0.744	2.881	0	2.596	0.929	0	5.676	1.91	1.053
1700044C05Rik	0					0	0	0	0	0	0	0	0	0
1700044K03Rik	0					0	0	0	0	0	0	0	0	0
1700045H11Rik	0					0	0	0	0	0	0	0	0	0
1700045I11Rik	0					0	0	0	0	0	0	0	0	0
1700046C09Rik	0					0	0	0	0	0	0	0	0	0
1700047A11Rik	0					0	0	0	0	0	0	0	0	0
1700047F07Rik	0					0	0	0	0	0	0	0	0	0
1700047G03Rik	0					0	0	0	0	0	0	0	0	0
1700047I17Rik2	0					0	0	0	0	0	0	0	0	0
1700047K16Rik	3.4	0.06513	0.08251	0.919521	0.945799	5.211	5.761	1.396	2.596	0.929	5.942	2.433	3.819	2.106
1700047L14Rik	0					0	0	0	0	0	0	0	0	0
1700047M11Rik	4.5	-0.10577	-0.12707	0.857818	0.901427	5.955	3.841	9.774	1.731	2.786	2.971	4.865	5.729	3.159
1700047N06Rik	0					0	0	0	0	0	0	0	0	0
1700048M11Rik	0.8	-0.43226	-1.13424	0.575216	0.682948	3.722	0	1.396	0	0	0	0.811	0.955	0
1700048O20Rik	10	1.11033	1.23225	0.0193154	0.0425954	10.422	3.841	4.189	6.058	6.501	11.883	25.948	10.503	10.53
1700049E15Rik	0.1	0.4029	2.8048	0.440456		0	0	0	0	0	0	0	0.955	0
1700049E17Rik1	0					0	0	0	0	0	0	0	0	0
1700049E17Rik2	0					0	0	0	0	0	0	0	0	0
1700049E22Rik	0					0	0	0	0	0	0	0	0	0
1700049G17Rik	87.9	-0.91493	-0.94677	0.00134649	0.00395604	95.288	110.427	85.172	144.518	124.439	59.416	90.008	50.604	31.591
1700049J03Rik	0					0	0	0	0	0	0	0	0	0
1700049L16Rik	0					0	0	0	0	0	0	0	0	0
1700051A21Rik	0					0	0	0	0	0	0	0	0	0
1700051O22Rik	0					0	0	0	0	0	0	0	0	0
1700052I22Rik	0					0	0	0	0	0	0	0	0	0
1700052K11Rik	75.9	0.07202	0.07328	0.72621	0.805441	71.466	63.375	67.02	78.749	89.15	95.065	82.71	71.61	64.236
1700052N19Rik	314.3	-0.0405	-0.04092	0.800756	0.860275	333.508	299.593	279.252	356.536	321.312	331.241	349.491	321.765	235.881
1700054A03Rik	0					0	0	0	0	0	0	0	0	0
1700054K02Rik	0					0	0	0	0	0	0	0	0	0
1700054K19Rik	0					0	0	0	0	0	0	0	0	0
1700054M17Rik	0					0	0	0	0	0	0	0	0	0
1700054O19Rik	0.2	-0.4177	-3.15785	0.454399		0.744	0	0	0	0.929	0	0	0	0
1700055C04Rik	0					0	0	0	0	0	0	0	0	0
1700055D18Rik	8	-0.18529	-0.20647	0.699678	0.785108	9.678	6.722	8.378	11.25	6.501	5.942	4.865	13.367	5.265
1700055N04Rik	3.5	-1.35536	-1.78409	0.0424173	0.0843283	5.211	2.881	4.189	3.462	10.215	0	0.811	2.864	2.106
1700056E22Rik	27.5	0.75762	0.79784	0.0282828	0.0594981	16.378	24.006	22.34	15.577	25.074	41.591	17.029	49.649	35.803
1700056N10Rik	2.5	0.58191	0.78401	0.401107	0.525557	2.978	0.96	2.793	0	2.786	1.485	3.244	4.774	3.159
1700057G04Rik	0.4	1.02326	4.50141	0.144536		0	0	0	0	0	1.485	0.811	0.955	0
1700057H15Rik	0					0	0	0	0	0	0	0	0	0
1700057H21Rik	0					0	0	0	0	0	0	0	0	0
1700058P15Rik	2.1	-0.57126	-0.86246	0.441066	0.564154	0.744	5.761	2.793	2.596	0.929	2.971	0	0.955	2.106
1700060C16Rik	0					0	0	0	0	0	0	0	0	0
1700060C20Rik	0					0	0	0	0	0	0	0	0	0
1700060J05Rik	0.3	-0.51513	-3.5337	0.392113		0	0.96	1.396	0	0	0	0	0	0
1700060O08Rik	0					0	0	0	0	0	0	0	0	0
1700061E17Rik	0.3	0.33118	1.35456	0.626264		0	0	0	0	0.929	0	0.811	0	1.053
1700061E18Rik	0					0	0	0	0	0	0	0	0	0
1700061F12Rik	0					0	0	0	0	0	0	0	0	0
1700061G19Rik	5.3	1.52576	1.81859	0.00831477	0.0202636	2.978	2.881	4.189	2.596	0	7.427	6.487	13.367	7.371
1700061H18Rik	0					0	0	0	0	0	0	0	0	0
1700061I17Rik	0.3	-0.76183	-3.9234	0.264729		0.744	0	1.396	0.865	0	0	0	0	0
1700061J23Rik	0					0	0	0	0	0	0	0	0	0
1700063A18Rik	0					0	0	0	0	0	0	0	0	0
1700063D05Rik	0					0	0	0	0	0	0	0	0	0
1700063H04Rik	0					0	0	0	0	0	0	0	0	0
1700063H06Rik	0					0	0	0	0	0	0	0	0	0
1700063I16Rik	0					0	0	0	0	0	0	0	0	0
1700063K16Rik	0					0	0	0	0	0	0	0	0	0
1700063O14Rik	0					0	0	0	0	0	0	0	0	0
1700064H15Rik	0.1	0.38166	2.63962	0.461705		0	0	0	0	0	0	0.811	0	0
1700064J06Rik	0					0	0	0	0	0	0	0	0	0
1700064M15Rik	0.5	0.69143	2.36874	0.345102		0	0	0	0.865	0	2.971	0	0	1.053
1700065D16Rik	0.6	0.426	1.12712	0.579019	0.685984	0	0	1.396	0.865	0	0	2.433	0.955	0
1700065I16Rik	0					0	0	0	0	0	0	0	0	0
1700065J18Rik	0.4	0.4246	1.6683	0.541274		0	0	0	0.865	0	1.485	0	0.955	0
1700065O20Rik	0					0	0	0	0	0	0	0	0	0
1700066B17Rik	6	-1.33964	-1.58395	0.0177918	0.0396323	8.189	3.841	6.981	12.115	11.144	2.971	1.622	4.774	2.106
1700066B19Rik	2.8	0.53392	0.76686	0.463733	0.584844	0	0	2.793	5.192	2.786	1.485	6.487	1.91	4.212
1700066C05Rik	0					0	0	0	0	0	0	0	0	0
1700066J03Rik	0.1	-0.30314	-2.28441	0.560994		0	0	0	0	0.929	0	0	0	0
1700066M21Rik	84.2	-0.76051	-0.7873	0.00802928	0.0196572	77.421	111.387	92.153	129.807	107.723	66.842	93.252	44.875	34.75
1700066N21Rik	0					0	0	0	0	0	0	0	0	0
1700066O22Rik	0.1	-0.27788	-2.0744	0.591107		0.744	0	0	0	0	0	0	0	0
1700067G17Rik	0.1	-0.29505	-2.21685	0.570521		0	0	0	0.865	0	0	0	0	0
1700067K01Rik	8.6	-0.15671	-0.17322	0.736978	0.813261	7.444	13.443	4.189	12.115	8.358	4.456	10.541	9.548	7.371
1700067P10Rik	0.2	0.5625	3.69844	0.326544		0	0	0	0	0	0	0.811	0.955	0
1700069B07Rik	2.4	-1.51699	-2.74527	0.0500657	0.0970899	2.233	10.563	4.189	1.731	0	1.485	0	0	1.053
1700069L16Rik	0.1	-0.29505	-2.21685	0.570521		0	0	0	0.865	0	0	0	0	0
1700071G01Rik	0					0	0	0	0	0	0	0	0	0
1700071K01Rik	0.2	0.58218	3.76014	0.316107		0	0	0	0	0	0	0.811	0	1.053
1700071M16Rik	1.1	0.7161	1.59185	0.363226	0.488449	1.489	0	1.396	0	0	0	2.433	0	4.212
1700072B07Rik	0					0	0	0	0	0	0	0	0	0
1700072G22Rik	0.1	-0.30698	-2.31662	0.556507		0	0.96	0	0	0	0	0	0	0
1700073E17Rik	3.9	0.31676	0.40885	0.633836	0.731474	4.467	0.96	2.793	2.596	6.501	0	8.92	6.684	2.106
1700074A21Rik	0					0	0	0	0	0	0	0	0	0
1700074H08Rik	0					0	0	0	0	0	0	0	0	0
1700074P13Rik	0					0	0	0	0	0	0	0	0	0
1700080E11Rik	0					0	0	0	0	0	0	0	0	0
1700080G11Rik	0.7	-0.44221	-1.52527	0.549975	0.661619	0	0	0	3.462	0.929	1.485	0	0	0
1700080N15Rik	0					0	0	0	0	0	0	0	0	0
1700080O16Rik	0.2	0.45329	3.26812	0.397309		0	0	0	0	0	1.485	0	0	0
1700081H04Rik	0					0	0	0	0	0	0	0	0	0
1700082M22Rik	0.4	-0.30098	-1.1499	0.669558		0	0	0	0.865	1.857	0	0	0.955	0
1700083H02Rik	0.1	-0.29505	-2.21685	0.570521		0	0	0	0.865	0	0	0	0	0
1700084C01Rik	0.2	-0.48535	-3.4132	0.410488		0.744	0	1.396	0	0	0	0	0	0
1700084C06Rik	0.1	-0.27788	-2.0744	0.591107		0.744	0	0	0	0	0	0	0	0
1700084E18Rik	21.2	0.58481	0.61761	0.0994485	0.172821	14.144	12.483	25.133	14.711	20.43	13.368	24.327	36.282	29.485
1700084F23Rik	0					0	0	0	0	0	0	0	0	0
1700084J12Rik	0.1	-0.30698	-2.31662	0.556507		0	0.96	0	0	0	0	0	0	0
1700084M14Rik	0					0	0	0	0	0	0	0	0	0
1700085C21Rik	0.1	-0.27788	-2.0744	0.591107		0.744	0	0	0	0	0	0	0	0
1700086D15Rik	0					0	0	0	0	0	0	0	0	0
1700086L19Rik	0.1	-0.29505	-2.21685	0.570521		0	0	0	0.865	0	0	0	0	0
1700086O06Rik	19	0.98143	1.03509	0.00523725	0.0134392	16.378	7.682	8.378	15.577	15.787	29.708	26.759	31.508	18.955
1700086P04Rik	2.3	0.21223	0.27965	0.753784	0.826315	1.489	2.881	2.793	1.731	1.857	1.485	1.622	3.819	3.159
1700087M22Rik	0					0	0	0	0	0	0	0	0	0
1700088E04Rik	7.9	-0.62599	-0.69819	0.192829	0.297397	13.4	7.682	12.566	6.923	7.429	4.456	4.054	8.593	6.318
1700091H14Rik	0					0	0	0	0	0	0	0	0	0
1700092C02Rik	0					0	0	0	0	0	0	0	0	0
1700092C10Rik	0.1	-0.29505	-2.21685	0.570521		0	0	0	0.865	0	0	0	0	0
1700092C17Rik	0					0	0	0	0	0	0	0	0	0
1700092E19Rik	0					0	0	0	0	0	0	0	0	0
1700092K14Rik	1.2	0.4695	0.76038	0.541904	0.654172	0.744	0.96	0	1.731	0.929	1.485	0.811	2.864	1.053
1700092M07Rik	2.3	0.93392	1.38203	0.206835	0.314545	2.233	0.96	2.793	0.865	0	0	1.622	6.684	5.265
1700093J21Rik	0.2	-0.34488	-2.68546	0.516872		0	0	1.396	0	0	0	0	0	0
1700093K21Rik	0.5	1.29884	5.03345	0.079752		0	0	0	0	0	0	2.433	0.955	1.053
1700094J05Rik	0					0	0	0	0	0	0	0	0	0
1700095A13Rik	0					0	0	0	0	0	0	0	0	0
1700095A21Rik	0					0	0	0	0	0	0	0	0	0
1700095B10Rik	0					0	0	0	0	0	0	0	0	0
1700095J03Rik	0.7	0.61268	1.56853	0.428145	0.55185	0	0	0	1.731	0	1.485	0.811	0	2.106
1700095J07Rik	0					0	0	0	0	0	0	0	0	0
1700095J12Rik	0					0	0	0	0	0	0	0	0	0
1700096J18Rik	0					0	0	0	0	0	0	0	0	0
1700096K18Rik	65.1	-0.46991	-0.47938	0.0321333	0.0663727	66.999	81.62	75.398	75.288	70.577	74.269	42.977	45.83	52.652
1700097N02Rik	0.2	0.61056	3.85008	0.301506		0	0	0	0	0	0	0	0.955	1.053
1700099I09Rik	0.2	0.58218	3.76014	0.316107		0	0	0	0	0	0	0.811	0	1.053
1700100L14Rik	0					0	0	0	0	0	0	0	0	0
1700101E01Rik	1.6	0.82492	1.24952	0.26993	0.388218	0.744	1.92	1.396	0	0.929	1.485	1.622	3.819	2.106
1700101I11Rik	40.2	0.53826	0.57102	0.142532	0.232472	28.289	15.364	41.888	48.461	30.645	72.784	24.327	41.056	58.97
1700101I19Rik	0					0	0	0	0	0	0	0	0	0
1700101O22Rik	0					0	0	0	0	0	0	0	0	0
1700102P08Rik	14	0.15392	0.16525	0.700823	0.785948	9.678	17.284	8.378	19.904	11.144	10.398	13.785	13.367	22.114
1700104B16Rik	0.1	0.4029	2.8048	0.440456		0	0	0	0	0	0	0	0.955	0
1700105P06Rik	1.9	-0.34359	-0.49795	0.637692	0.734686	1.489	1.92	4.189	2.596	0.929	1.485	2.433	0	2.106
1700106J16Rik	0					0	0	0	0	0	0	0	0	0
1700108F19Rik	6.4	-0.6055	-0.70428	0.267913	0.385935	6.7	4.801	13.963	8.654	4.643	4.456	2.433	8.593	3.159
1700108J01Rik	0					0	0	0	0	0	0	0	0	0
1700108N11Rik	0					0	0	0	0	0	0	0	0	0
1700109G14Rik	0					0	0	0	0	0	0	0	0	0
1700109G15Rik	0					0	0	0	0	0	0	0	0	0
1700109H08Rik	3.8	-2.08756	-2.98088	0.0027985	0.00763377	8.189	12.483	4.189	3.462	2.786	1.485	0	0.955	1.053
1700109I08Rik	0					0	0	0	0	0	0	0	0	0
1700109K24Rik	1.3	-1.30734	-2.88908	0.0980139	0.170732	2.978	3.841	2.793	0.865	0	1.485	0	0	0
1700110C19Rik	0.7	-1.40586	-4.90279	0.0701768	0.129019	0.744	1.92	1.396	0.865	0.929	0	0	0	0
1700110I01Rik	0					0	0	0	0	0	0	0	0	0
1700110I07Rik	0					0	0	0	0	0	0	0	0	0
1700110K17Rik	0.1	0.38166	2.63962	0.461705		0	0	0	0	0	0	0.811	0	0
1700111E14Rik	0					0	0	0	0	0	0	0	0	0
1700111N16Rik	0					0	0	0	0	0	0	0	0	0
1700112D23Rik	0.2	0.58218	3.76014	0.316107		0	0	0	0	0	0	0.811	0	1.053
1700112E06Rik	21.6	0.35929	0.39039	0.400381	0.524918	6.7	21.125	22.34	21.634	23.216	28.222	8.92	26.734	35.803
1700112H15Rik	0.1	0.41506	2.90536	0.42898		0	0	0	0	0	0	0	0	1.053
1700112J05Rik	0					0	0	0	0	0	0	0	0	0
1700112J16Rik	4.4	-0.56353	-0.67364	0.336803	0.461431	5.211	5.761	5.585	6.923	3.715	0	5.676	2.864	4.212
1700112K13Rik	0					0	0	0	0	0	0	0	0	0
1700113A16Rik	4.7	0.87115	1.04431	0.140532	0.22983	2.978	1.92	0	6.058	4.643	5.942	9.731	6.684	4.212
1700113B19Rik	0					0	0	0	0	0	0	0	0	0
1700113H08Rik	8.5	-0.0898	-0.10355	0.867398	0.908317	8.933	7.682	4.189	16.442	6.501	4.456	2.433	12.412	13.69
1700116B05Rik	0					0	0	0	0	0	0	0	0	0
1700119H24Rik	0.7	-0.02188	-0.06627	0.976438	0.983833	0	0	0	3.462	0	0	1.622	0.955	0
1700119I11Rik	6.4	-1.05478	-1.32864	0.0939556	0.164984	11.167	6.722	13.963	3.462	7.429	10.398	3.244	0.955	0
1700120B22Rik	0					0	0	0	0	0	0	0	0	0
1700120C14Rik	228.9	1.70412	1.76187	1.50858e-09	1.42539e-08	80.399	69.137	113.097	158.364	134.654	234.691	433.012	506.995	329.602
1700120C18Rik	0					0	0	0	0	0	0	0	0	0
1700120E14Rik	0.3	0.3154	1.30157	0.641117		0	0	0	0	0.929	0	0.811	0.955	0
1700120G07Rik	0					0	0	0	0	0	0	0	0	0
1700120G11Rik	0					0	0	0	0	0	0	0	0	0
1700120K04Rik	7.8	0.25455	0.28277	0.591281	0.696557	6.7	6.722	11.17	5.192	6.501	4.456	7.298	8.593	13.69
1700120O09Rik	0					0	0	0	0	0	0	0	0	0
1700121C08Rik	0					0	0	0	0	0	0	0	0	0
1700121L03Rik	0					0	0	0	0	0	0	0	0	0
1700121L16Rik	0					0	0	0	0	0	0	0	0	0
1700121N20Rik	0					0	0	0	0	0	0	0	0	0
1700122D07Rik	0					0	0	0	0	0	0	0	0	0
1700122E12Rik	0.4	0.62374	1.93511	0.402761		0	0.96	0	0	0	0	0.811	0.955	1.053
1700122O11Rik	0					0	0	0	0	0	0	0	0	0
1700123I01Rik	2.1	0.78549	1.34068	0.313869	0.437541	0	1.92	0	4.327	0	0	1.622	3.819	7.371
1700123K08Rik	0					0	0	0	0	0	0	0	0	0
1700123L14Rik	0.4	0.6302	4.4903	0.288121		0	0	0	0	0	0	0	0	3.159
1700123M08Rik	79	-0.82549	-0.83966	4.8971e-05	0.000197979	101.243	107.546	86.568	107.307	86.364	69.813	45.409	55.378	51.599
1700123O12Rik	0.1	-0.30314	-2.28441	0.560994		0	0	0	0	0.929	0	0	0	0
1700123O20Rik	345	0.46012	0.46923	0.0352032	0.0718897	250.131	289.03	238.76	354.805	341.743	271.826	544.103	374.279	440.172
1700123O21Rik	0					0	0	0	0	0	0	0	0	0
1700124L16Rik	1.1	1.23686	2.43297	0.117493	0.19893	0	0	0	1.731	0	1.485	2.433	2.864	1.053
1700125G02Rik	0					0	0	0	0	0	0	0	0	0
1700125G22Rik	0					0	0	0	0	0	0	0	0	0
1700125H03Rik	0					0	0	0	0	0	0	0	0	0
1700125H20Rik	0.1	0.41506	2.90536	0.42898		0	0	0	0	0	0	0	0	1.053
1700126A01Rik	0					0	0	0	0	0	0	0	0	0
1700128A07Rik	0					0	0	0	0	0	0	0	0	0
1700128E19Rik	0.4	0.4015	1.59499	0.561292		0	0	0	0.865	0	1.485	0.811	0	0
1700128F08Rik	0					0	0	0	0	0	0	0	0	0
1700129C05Rik	0					0	0	0	0	0	0	0	0	0
1700129L04Rik	0					0	0	0	0	0	0	0	0	0
1810006J02Rik	7.6	0.41868	0.46258	0.368778	0.493571	6.7	5.761	4.189	7.788	8.358	5.942	12.974	9.548	7.371
1810007C17Rik	0					0	0	0	0	0	0	0	0	0
1810007D17Rik	0.1	0.41506	2.90536	0.42898		0	0	0	0	0	0	0	0	1.053
1810008B01Rik	0					0	0	0	0	0	0	0	0	0
1810008I18Rik	0.5	-0.22529	-0.60825	0.767559		1.489	0	0	0.865	0.929	0	1.622	0	0
1810009A15Rik	2.2	0.4358	0.62211	0.547474	0.65929	0.744	3.841	2.793	0	1.857	1.485	4.054	0.955	4.212
1810009J06Rik	0					0	0	0	0	0	0	0	0	0
1810010H24Rik	29.7	-0.52049	-0.54744	0.127389	0.212597	37.966	34.568	19.548	41.538	37.146	35.649	16.218	30.553	13.69
1810010K12Rik	0.1	-0.27788	-2.0744	0.591107		0.744	0	0	0	0	0	0	0	0
1810011H11Rik	60.1	2.72346	3.03657	1.53226e-08	1.19207e-07	12.655	13.443	15.359	15.577	14.858	25.252	282.998	108.846	51.599
1810011O10Rik	1161.9	0.2714	0.27495	0.128783	0.214365	1098.04	874.773	980.174	1473.74	885.002	1363.59	1145.78	1342.44	1293.14
1810012K08Rik	7.5	-1.89076	-2.22081	0.000556824	0.00178491	9.678	15.364	9.774	10.385	11.144	5.942	0.811	0.955	3.159
1810012K16Rik	2.1	0.74693	1.03504	0.293528	0.415525	1.489	1.92	0	2.596	0.929	2.971	4.865	2.864	1.053
1810013D15Rik	4.8	-0.84937	-1.04334	0.162741	0.25862	7.444	2.881	4.189	10.385	5.572	7.427	1.622	2.864	1.053
1810013L24Rik	1582	-0.29154	-0.29531	0.100328	0.17403	1746.45	2067.38	1756.49	1486.72	1560.13	1611.64	1107.67	1181.08	1720.67
1810014B01Rik	67.1	-0.70057	-0.71351	0.0008947	0.00273403	85.61	71.057	71.209	88.269	88.222	56.445	45.409	57.288	40.016
1810018F18Rik	0					0	0	0	0	0	0	0	0	0
1810019D21Rik	7.9	0.8351	0.94135	0.0961124	0.168055	8.933	0.96	4.189	6.923	6.501	10.398	8.109	14.322	10.53
1810019N24Rik	1.4	0.87591	1.42543	0.253749	0.370018	0	0.96	1.396	1.731	0	2.971	2.433	0.955	2.106
1810020O05Rik	0.2	0.45329	3.26812	0.397309		0	0	0	0	0	1.485	0	0	0
1810021B22Rik	57.7	0.33959	0.34669	0.128992	0.214641	44.666	52.813	55.85	54.519	49.218	74.269	52.707	80.203	54.758
1810022K09Rik	90.4	1.06464	1.10192	0.000205286	0.00072753	70.722	44.171	41.888	87.403	54.79	99.521	191.369	95.479	128.471
1810024B03Rik	35.2	1.38488	1.48319	0.000438098	0.00143639	13.4	12.483	15.359	30.288	26.002	60.901	41.355	91.66	25.273
1810026B05Rik	345.3	0.29784	0.30465	0.203079	0.310069	296.286	275.587	300.196	399.805	291.596	374.318	518.966	221.512	429.641
1810026J23Rik	2133.9	-0.32393	-0.32682	0.028493	0.0598831	2263.83	2383.3	2402.96	2166.91	2505.49	2235.51	1423.1	1871.39	1952.34
1810030O07Rik	678.5	-0.07286	-0.0736	0.646049	0.742456	707.215	754.743	624.128	734.706	649.125	631.29	839.265	633.983	531.786
1810032O08Rik	46.5	1.0867	1.13218	0.000480893	0.00156351	34.989	24.006	32.114	36.346	25.074	40.105	85.143	44.875	95.827
1810034E14Rik	198.9	-0.48431	-0.49362	0.0245332	0.0525696	184.62	203.569	184.306	293.363	275.809	155.966	184.071	187.139	121.1
1810037I17Rik	1132.5	1.46133	1.47245	0	0	581.405	602.066	615.751	727.783	639.839	1448.25	1886.12	1948.73	1742.79
1810041H14Rik	3.6	0.4125	0.4996	0.492953	0.612614	3.722	1.92	1.396	5.192	2.786	4.456	3.244	5.729	4.212
1810041L15Rik	22.4	-0.03159	-0.03326	0.927109	0.950755	20.1	12.483	23.736	31.154	26.002	17.825	17.839	31.508	21.061
1810043G02Rik	469.4	0.37734	0.38285	0.0451811	0.0889222	426.562	431.145	406.312	380.766	421.606	613.465	376.25	697.954	470.71
1810043H04Rik	818.7	1.05809	1.06715	3.11e-13	6.019e-12	499.517	507.963	526.39	601.438	617.551	1127.41	989.278	1382.54	1116.22
1810044D09Rik	77.4	0.82145	0.8403	0.000448474	0.0014675	55.833	46.091	61.435	65.769	56.648	112.889	66.492	126.033	105.304
1810046K07Rik	0					0	0	0	0	0	0	0	0	0
1810049J17Rik	0.1	0.38166	2.63962	0.461705		0	0	0	0	0	0	0.811	0	0
1810053B23Rik	0.1	0.41506	2.90536	0.42898		0	0	0	0	0	0	0	0	1.053
1810055G02Rik	257.6	0.70446	0.72005	0.00221848	0.0062044	164.521	170.922	261.101	196.441	209.875	237.662	368.141	253.975	455.967
1810058I24Rik	3552.4	0.85232	0.86069	4.07046e-08	2.92245e-07	2524.39	2408.26	2661.27	2671.42	2768.3	5326.6	3465.72	5502.47	4642.86
1810059C17Rik	0.5	0.603	2.11318	0.405552		0	0.96	0	0	0	1.485	0	1.91	0
1810059H22Rik	30.4	0.9307	0.98463	0.00971127	0.0232299	25.311	20.165	19.548	23.365	16.716	53.474	22.705	66.836	25.273
1810062G17Rik	4.8	0.29853	0.3491	0.593263	0.697979	7.444	2.881	2.793	3.462	4.643	5.942	8.109	3.819	4.212
1810062O18Rik	3.4	0.53566	0.65755	0.384487	0.509131	4.467	1.92	2.793	3.462	0.929	4.456	4.054	5.729	3.159
1810063I02Rik	0					0	0	0	0	0	0	0	0	0
1810064F22Rik	0.3	0.32597	1.33037	0.632212		0	0.96	0	0	0	0	0.811	0	1.053
1810065E05Rik	0					0	0	0	0	0	0	0	0	0
2010001A14Rik	39.3	0.67247	0.69489	0.0164031	0.0369373	37.966	25.926	19.548	42.404	26.931	51.989	47.842	61.107	40.016
2010001E11Rik	0.2	0.06744	0.4326	0.904444		0.744	0	0	0	0	0	0.811	0	0
2010001K21Rik	14.5	-0.52157	-0.5607	0.195862	0.301264	21.589	15.364	6.981	25.096	14.858	11.883	10.541	9.548	14.743
2010002M12Rik	142.5	-1.4869	-1.52891	8.24557e-09	6.78224e-08	198.02	169.001	146.607	267.402	221.018	95.065	73.79	40.101	71.607
2010003K11Rik	0.5	1.05276	4.97735	0.132672		0	0	0	0	0	0	3.244	0	1.053
2010005H15Rik	3.5	1.19049	5.41741	0.0994266	0.172798	0	0	0	0.865	0	0	5.676	0	25.273
2010007H06Rik	19.2	-1.1358	-1.21462	0.00344147	0.00920403	36.477	19.205	25.133	29.423	17.644	16.339	14.596	7.638	6.318
2010009K17Rik	0					0	0	0	0	0	0	0	0	0
2010010A06Rik	0.1	-0.27788	-2.0744	0.591107		0.744	0	0	0	0	0	0	0	0
2010012O05Rik	335.8	-0.00528	-0.00534	0.974496	0.982766	317.13	296.712	309.97	407.593	349.172	372.832	381.926	273.071	313.807
2010013B24Rik	0.5	0.46122	1.14277	0.55229		0.744	0	0	0	0.929	1.485	0.811	0.955	0
2010015M23Rik	18.5	0.49054	0.52124	0.18717	0.290283	17.866	7.682	15.359	21.634	13.93	29.708	13.785	21.005	25.273
2010016I18Rik	1	-0.08982	-0.15521	0.908612	0.937932	1.489	0.96	0	0.865	1.857	0	1.622	0.955	1.053
2010103J01Rik	0.2	-0.40861	-3.11493	0.460629		0.744	0	0	0.865	0	0	0	0	0
2010106C02Rik	1	0.31281	0.66004	0.69225	0.778977	0	0.96	0	0.865	1.857	2.971	0	0	2.106
2010106E10Rik	0.2	0.07325	0.45616	0.8994		0	0.96	0	0	0	0	0	0	1.053
2010107E04Rik	8744.3	0.66013	0.66419	8.59262e-08	5.81336e-07	6299.43	6811.9	6669.93	7806.57	7113.45	11856.4	9280.56	11279.9	11580.3
2010107G12Rik	1.7	0.06736	0.10221	0.928677	0.951808	0.744	3.841	1.396	0.865	1.857	0	4.865	0.955	1.053
2010107G23Rik	80.5	-0.16704	-0.17259	0.54919	0.660795	79.655	71.057	64.228	108.172	99.365	99.521	78.656	85.931	37.91
2010109A12Rik	2.4	0.80701	1.10336	0.250495	0.36657	2.978	0.96	0	2.596	0.929	5.942	3.244	3.819	1.053
2010109I03Rik	1.5	0.80733	1.47367	0.305551	0.428384	2.978	0	0	0.865	0	2.971	1.622	4.774	0
2010110E17Rik	0.7	1.26785	5.47104	0.0829296	0.148649	0	0	0	0	0	0	0	0.955	5.265
2010110K18Rik	1.2	2.11988	6.27578	0.0072423	0.0179186	0	0	0	0	0	2.971	4.054	3.819	0
2010111I01Rik	1346.9	0.84359	0.85976	8.7372e-05	0.000336045	869.502	1011.13	854.511	1157.01	1052.16	1451.22	2017.48	1213.54	2495.71
2010204K13Rik	19.2	2.31864	2.52105	6.76995e-08	4.68251e-07	9.678	3.841	4.189	1.731	11.144	26.737	49.464	31.508	34.75
2010300C02Rik	30.5	0.20492	0.21493	0.538147	0.650905	21.589	19.205	27.925	28.557	44.575	35.649	21.894	28.644	46.334
2010300F17Rik	0.7	0.93761	2.81023	0.216729	0.326559	0	0.96	0	0	0	0	3.244	1.91	0
2010308F09Rik	0.5	0.60141	2.01837	0.414353		0	0	1.396	0	0	0	2.433	0	1.053
2010310C07Rik	0.5	0.01371	0.058	0.983862		0	0	2.793	0	0	0	0	0	2.106
2010315B03Rik	208.3	-1.81365	-1.89372	1.17382e-08	9.31117e-08	290.33	315.917	254.119	380.766	301.811	90.609	151.635	44.875	44.228
2010320M18Rik	318.6	0.99925	1.01283	3.99757e-08	2.87427e-07	187.598	186.285	196.873	272.594	252.592	478.295	462.204	482.171	348.557
2010320O07Rik	3	-0.23431	-0.35344	0.752848	0.825745	1.489	0.96	6.981	6.923	0	5.942	1.622	2.864	0
2200002D01Rik	145.4	3.90555	4.09666	0	0	12.655	12.483	13.963	32.019	17.644	151.51	404.631	322.72	341.186
2200002J24Rik	0.7	0.79077	1.76708	0.315232	0.439193	0.744	0.96	0	0	0	1.485	2.433	0.955	0
2210008F06Rik	5.2	0.78151	0.90118	0.145298	0.236027	5.211	2.881	4.189	1.731	4.643	7.427	6.487	5.729	8.424
2210010C04Rik	0.1	-0.30314	-2.28441	0.560994		0	0	0	0	0.929	0	0	0	0
2210011C24Rik	56.4	0.535	0.55459	0.0665842	0.123355	48.388	34.568	40.492	54.519	53.862	98.036	38.112	82.112	57.917
2210011K15Rik	0.3	0.08213	0.45638	0.895125		0	0	1.396	0	0	1.485	0	0	0
2210013O21Rik	430	0.77751	0.78438	1.3236e-07	8.64506e-07	315.641	328.4	275.063	366.92	338.957	582.272	461.393	624.435	577.067
2210015D19Rik	779.6	-0.12036	-0.12183	0.486387	0.606546	649.149	856.528	790.283	988.261	760.563	696.647	920.353	612.023	742.395
2210016F16Rik	1110.6	0.71693	0.72055	1.47069e-10	1.67452e-09	808.458	778.749	832.171	951.916	939.792	1421.52	1419.05	1458.92	1384.75
2210016L21Rik	569.5	0.59135	0.59706	0.000124646	0.000462361	485.373	460.912	379.783	522.688	468.967	711.501	771.961	767.654	557.059
2210017G18Rik	0					0	0	0	0	0	0	0	0	0
2210017I01Rik	0					0	0	0	0	0	0	0	0	0
2210018M11Rik	586.6	-0.43954	-0.44322	0.00218545	0.00612414	563.539	765.306	702.319	656.822	637.981	433.733	448.419	535.639	535.998
2210019I11Rik	0					0	0	0	0	0	0	0	0	0
2210404O09Rik	13.4	0.2539	0.27444	0.543465	0.655537	14.144	11.523	6.981	18.173	10.215	13.368	22.705	7.638	15.796
2210406O10Rik	6.1	0.60861	0.69406	0.242191	0.356977	4.467	2.881	2.793	6.923	6.501	8.912	5.676	11.458	5.265
2210407C18Rik	112.1	1.52558	1.62882	7.83364e-05	0.000304304	41.688	101.785	39.095	41.538	66.863	54.959	267.592	218.648	176.911
2210408F21Rik	530.5	0.50713	0.51145	0.000455161	0.00148643	442.94	436.906	417.482	452.593	478.254	702.588	492.206	656.898	695.008
2210408I21Rik	69.6	-0.94281	-0.96832	0.000194925	0.000693476	71.466	104.665	94.946	84.807	89.15	53.474	61.627	28.644	37.91
2210409E12Rik	0					0	0	0	0	0	0	0	0	0
2210411M09Rik	0.4	-0.18438	-0.92656	0.772496		2.233	0	0	0	0	0	0	0.955	0
2210414B05Rik	0					0	0	0	0	0	0	0	0	0
2210417A02Rik	0.9	0.84559	2.06156	0.278264	0.397695	0	0	0	0.865	0.929	0	4.865	0	1.053
2210418O10Rik	0					0	0	0	0	0	0	0	0	0
2210420H20Rik	0					0	0	0	0	0	0	0	0	0
2300002M23Rik	0					0	0	0	0	0	0	0	0	0
2300003K06Rik	0					0	0	0	0	0	0	0	0	0
2300005B03Rik	0.9	0.88015	1.875	0.26562	0.383384	0	0	1.396	0.865	0	0	1.622	0.955	3.159
2300009A05Rik	123.1	0.74955	0.76129	0.000121904	0.000453036	82.632	97.944	85.172	122.884	81.721	154.48	164.609	186.185	132.683
2310001H17Rik	94.2	1.46087	1.51099	2.56783e-07	1.59168e-06	37.222	35.529	61.435	72.692	52.933	92.094	190.558	126.988	177.964
2310001K24Rik	16.3	-0.18654	-0.19597	0.58109	0.687726	16.378	19.205	18.151	13.846	18.573	17.825	13.785	16.231	12.637
2310002F09Rik	1.8	0.51276	0.75359	0.486244	0.606405	0.744	0	2.793	0.865	2.786	2.971	3.244	0.955	2.106
2310002L09Rik	1526.7	-0.74183	-0.75769	0.00104858	0.00315465	1664.56	1615.11	1762.08	2343.44	1939.95	1267.04	884.674	713.231	1550.08
2310003H01Rik	464.2	-0.3103	-0.31283	0.0283751	0.0596783	498.028	577.1	530.579	417.112	518.186	439.675	417.605	421.064	358.034
2310003L06Rik	0					0	0	0	0	0	0	0	0	0
2310005A03Rik	0.1	-0.30314	-2.28441	0.560994		0	0	0	0	0.929	0	0	0	0
2310005E17Rik	0					0	0	0	0	0	0	0	0	0
2310007B03Rik	0					0	0	0	0	0	0	0	0	0
2310007L24Rik	29.2	-0.27878	-0.29596	0.450626	0.572991	20.1	26.887	37.699	45	29.717	22.281	12.974	43.92	24.22
2310008N11Rik	1.2	0.24562	0.47795	0.756164	0.828101	1.489	0	0	3.462	0	1.485	3.244	0.955	0
2310009A05Rik	187	0.88631	0.89593	5.48846e-08	3.84852e-07	128.788	118.109	145.211	156.633	129.082	225.779	256.239	295.986	227.457
2310009B15Rik	83.8	1.10232	1.11824	4.00587e-09	3.50125e-08	52.111	48.012	58.643	65.769	51.076	124.773	111.091	113.62	129.524
2310010G23Rik	0					0	0	0	0	0	0	0	0	0
2310010J17Rik	46.9	0.94163	0.97201	0.000623203	0.00196892	32.755	25.926	33.51	32.884	39.003	62.386	40.544	89.751	65.289
2310011J03Rik	779.3	0.83814	0.84349	2.5289e-11	3.35994e-10	568.75	500.282	550.126	633.457	627.766	929.853	1106.86	1074.14	1022.5
2310014F06Rik	13	0.82333	0.87682	0.029635	0.0619612	8.189	7.682	11.17	11.25	9.286	14.854	18.65	13.367	22.114
2310014L17Rik	3.2	0.82341	1.06322	0.212143	0.321138	0	4.801	2.793	1.731	1.857	2.971	5.676	3.819	5.265
2310015A10Rik	559.7	-0.21738	-0.2201	0.213478	0.322716	506.962	575.18	551.523	739.033	611.051	592.67	383.548	532.775	544.423
2310015D24Rik	42	-0.60872	-0.62989	0.0330495	0.0680453	37.966	48.012	44.68	57.115	62.219	26.737	38.112	42.966	20.008
2310015K22Rik	9.5	-2.41702	-2.78059	3.78524e-06	1.90202e-05	14.889	17.284	13.963	19.904	11.144	0	3.244	2.864	2.106
2310016D03Rik	12	-1.28414	-1.39222	0.00233636	0.00650017	11.167	17.284	15.359	19.038	20.43	4.456	6.487	8.593	5.265
2310016D23Rik	2.5	-0.1827	-0.24802	0.792938	0.855098	1.489	3.841	4.189	4.327	0	1.485	2.433	1.91	3.159
2310016G11Rik	18	-0.75128	-0.80797	0.0620448	0.116227	29.033	16.324	13.963	25.961	25.074	14.854	4.865	13.367	18.955
2310020H05Rik	32.3	-0.47875	-0.51848	0.253901	0.370107	48.388	35.529	57.247	12.115	33.431	29.708	11.352	40.101	23.167
2310022A10Rik	1934.9	0.51036	0.51398	0.000114054	0.000427228	1573.74	1612.23	1864.01	1460.76	1618.63	2464.26	2032.88	2649.55	2137.68
2310022B05Rik	3397.6	0.27604	0.27779	0.0274931	0.0580894	2987.43	2961.36	3564.65	2739.79	3270.7	4062.53	3329.49	3961.44	3701.44
2310026I22Rik	0					0	0	0	0	0	0	0	0	0
2310026L22Rik	7.7	0.87478	0.97906	0.0736761	0.134186	4.467	3.841	5.585	8.654	4.643	5.942	10.541	17.186	8.424
2310030A07Rik	0					0	0	0	0	0	0	0	0	0
2310030G06Rik	118.9	0.74114	0.76199	0.00409615	0.0107933	90.821	72.017	92.153	97.788	101.223	126.258	115.956	122.214	251.677
2310031A07Rik	0.7	-0.00322	-0.00664	0.996747	0.997703	1.489	0	1.396	0.865	0	0	0.811	0.955	1.053
2310033P09Rik	222.2	0.95345	0.96608	1.13766e-07	7.52731e-07	158.565	139.234	143.815	184.325	153.227	313.417	252.185	387.646	267.473
2310034C09Rik	0					0	0	0	0	0	0	0	0	0
2310034G01Rik	23.8	0.94825	0.99204	0.00360584	0.00959573	17.866	15.364	12.566	20.769	15.787	28.222	31.624	48.694	23.167
2310034O05Rik	0					0	0	0	0	0	0	0	0	0
2310035C23Rik	474.4	-1.05717	-1.07322	3.62078e-08	2.62719e-07	560.561	675.044	671.601	565.092	621.266	328.271	364.087	190.004	293.799
2310036O22Rik	1549.6	1.35532	1.37366	8.7e-14	1.852e-12	803.247	812.357	822.397	1111.14	989.939	1662.15	2625.64	2437.59	2682.1
2310039H08Rik	326.8	0.99421	1.00138	9.2e-14	1.941e-12	219.609	199.729	244.345	218.941	248.878	461.956	420.849	496.493	430.694
2310039L15Rik	84.8	0.10234	0.10543	0.701219	0.78617	78.166	64.336	92.153	104.711	70.577	89.123	58.384	132.716	72.66
2310040G07Rik	32.1	-3.4564	-3.83583	5.9e-14	1.298e-12	52.855	98.904	47.473	37.211	37.146	2.971	2.433	7.638	2.106
2310040G24Rik	295.4	0.0297	0.0304	0.899914	0.931589	211.42	261.183	287.629	379.901	321.312	381.745	194.612	357.093	263.261
2310043L19Rik	0.1	-0.30698	-2.31662	0.556507		0	0.96	0	0	0	0	0	0	0
2310043M15Rik	0.6	1.04403	2.78129	0.177626	0.277797	0.744	0	0	0	0	0	1.622	0.955	2.106
2310043O21Rik	0.6	0.97641	2.5147	0.210055		0	0	0	0.865	0	1.485	0.811	0.955	1.053
2310044K18Rik	0.5	-0.38287	-1.22662	0.607529		0	0.96	1.396	0.865	0	0	0	0	1.053
2310045N01Rik	341.6	0.16941	0.17051	0.181057	0.282294	313.408	343.764	296.007	321.055	344.529	320.844	374.628	393.375	366.459
2310046K23Rik	0					0	0	0	0	0	0	0	0	0
2310047D07Rik	8.6	0.68562	0.76559	0.157253	0.251715	10.422	5.761	9.774	3.462	3.715	8.912	17.029	8.593	9.477
2310047M10Rik	456.8	1.09305	1.11471	5.63757e-07	3.27723e-06	348.396	267.905	290.422	299.421	297.168	689.22	384.359	871.726	662.363
2310050C09Rik	0					0	0	0	0	0	0	0	0	0
2310057J18Rik	0					0	0	0	0	0	0	0	0	0
2310057M21Rik	379.3	0.8043	0.83047	0.00362557	0.00964306	233.009	276.547	325.329	276.921	298.096	395.113	385.981	323.675	899.298
2310057N15Rik	0					0	0	0	0	0	0	0	0	0
2310058D17Rik	21.7	0.46651	0.49033	0.171365	0.269622	18.611	14.403	23.736	20.769	15.787	14.854	38.922	22.915	25.273
2310061I04Rik	2768.3	0.38374	0.3868	0.00617005	0.0155136	2376.24	2565.74	2454.62	2294.98	2485.06	3391.14	2600.5	3847.82	2899.03
2310061J03Rik	98.1	1.0336	1.05573	4.96573e-06	2.445e-05	56.577	52.813	83.776	61.442	78.006	142.597	104.604	176.637	126.365
2310061N02Rik	0					0	0	0	0	0	0	0	0	0
2310065F04Rik	0					0	0	0	0	0	0	0	0	0
2310067B10Rik	3173.3	-0.81261	-0.82747	0.000109062	0.000409846	3833.85	4634.09	4218.1	3175.07	3822.32	2851.94	1535	2726.89	1762.79
2310068J16Rik	7.5	-0.25143	-0.28141	0.606061	0.708128	7.444	13.443	4.189	6.058	9.286	8.912	6.487	7.638	4.212
2310069B03Rik	18.2	-1.19818	-1.30176	0.00492577	0.0127256	15.633	14.403	26.529	33.75	33.431	13.368	11.352	12.412	3.159
2310069G16Rik	87.5	-0.44699	-0.45881	0.0735472	0.134013	81.888	102.745	121.475	92.595	97.508	103.977	43.788	78.293	65.289
2310075C17Rik	7.6	-0.49263	-0.57862	0.383145	0.507727	8.933	5.761	2.793	21.634	5.572	2.971	8.92	7.638	4.212
2310079G19Rik	0					0	0	0	0	0	0	0	0	0
2310081O03Rik	0.1	-0.29505	-2.21685	0.570521		0	0	0	0.865	0	0	0	0	0
2410002F23Rik	159.3	0.62558	0.63752	0.00351727	0.00938903	138.465	136.353	136.833	109.038	117.01	221.323	150.013	154.677	269.579
2410003L11Rik	0.6	0.57537	1.49139	0.453757		1.489	0	0	0	0	0	1.622	0.955	1.053
2410004B18Rik	589.8	0.31871	0.32283	0.0729932	0.133224	448.151	469.554	452.388	677.591	605.479	631.29	782.503	575.74	665.523
2410004I01Rik	3.1	0.95431	1.27792	0.165372	0.262003	2.233	0.96	2.793	0.865	2.786	4.456	10.541	0.955	2.106
2410004N09Rik	128.3	1.58129	1.6224	1.95467e-10	2.16951e-09	42.433	49.932	72.606	95.192	73.363	237.662	158.122	207.19	217.98
2410004P03Rik	5.8	0.37645	0.43149	0.478269	0.598606	8.933	4.801	1.396	4.327	5.572	4.456	7.298	9.548	6.318
2410006H16Rik	409.1	2.18994	2.22934	0	0	164.521	104.665	170.344	173.076	163.442	508.003	825.48	864.088	708.697
2410007B07Rik	0.1	-0.27788	-2.0744	0.591107		0.744	0	0	0	0	0	0	0	0
2410012E07Rik	0					0	0	0	0	0	0	0	0	0
2410012M07Rik	0					0	0	0	0	0	0	0	0	0
2410015M20Rik	2906.5	0.38907	0.39325	0.0165197	0.0371702	2110.48	2174.93	2275.9	3211.42	2981.89	3557.5	3258.13	3189.97	3398.17
2410016O06Rik	180.5	1.31891	1.34803	9.87483e-09	7.95726e-08	122.088	123.87	108.908	90.865	89.15	237.662	217.317	228.196	406.474
2410017I17Rik	0.1	-0.27788	-2.0744	0.591107		0.744	0	0	0	0	0	0	0	0
2410018L13Rik	6.5	0.6146	0.69177	0.217943	0.327965	7.444	5.761	2.793	4.327	4.643	10.398	7.298	10.503	5.265
2410019O14Rik	0.7	0.89309	2.77299	0.235321	0.348835	0	0.96	0	0	0	0	4.054	0.955	0
2410021H03Rik	0					0	0	0	0	0	0	0	0	0
2410022M11Rik	107.3	0.2457	0.25226	0.328626	0.453298	113.899	89.302	79.587	107.307	102.151	158.936	83.521	150.857	80.031
2410024N13Rik	0					0	0	0	0	0	0	0	0	0
2410080I02Rik	1.2	1.17347	2.38848	0.137729	0.225953	0	0.96	1.396	0	0	4.456	3.244	0	1.053
2410088K16Rik	0.2	0.58218	3.76014	0.316107		0	0	0	0	0	0	0.811	0	1.053
2410089E03Rik	192.6	-0.56488	-0.57347	0.00331159	0.00889024	252.364	269.826	231.779	185.191	189.444	144.083	184.071	156.586	120.047
2410114N07Rik	0					0	0	0	0	0	0	0	0	0
2410124H12Rik	0.1	0.38166	2.63962	0.461705		0	0	0	0	0	0	0.811	0	0
2410127L17Rik	122.6	-1.76125	-1.81173	1.0163e-11	1.46406e-10	163.776	189.166	184.306	192.979	165.299	81.696	39.733	27.689	58.97
2410131K14Rik	771.3	-0.58417	-0.59017	0.000232084	0.000812397	767.514	931.426	844.737	976.146	1013.15	622.377	587.891	722.779	475.975
2410137M14Rik	22.3	0.28101	0.31345	0.558622	0.669	17.122	11.523	29.321	28.557	13.93	40.105	4.054	34.373	22.114
2410141K09Rik	0					0	0	0	0	0	0	0	0	0
2410152P15Rik	0					0	0	0	0	0	0	0	0	0
2500002B13Rik	132	-0.094	-0.09529	0.60672	0.708554	137.721	149.796	129.852	131.537	130.011	147.053	149.203	118.394	94.774
2500004C02Rik	63.6	-0.27881	-0.28435	0.201637	0.308295	69.977	70.097	62.832	83.076	57.576	72.784	56.762	51.559	47.387
2510002D24Rik	379.1	0.01039	0.01053	0.955011	0.970134	314.897	350.485	340.687	527.88	354.744	411.452	418.416	352.319	341.186
2510003E04Rik	1204.3	-0.15774	-0.15895	0.251613	0.367826	1242.46	1288.63	1330.63	1249.61	1199.81	1406.66	1021.71	1122.84	976.17
2510009E07Rik	705.9	-0.53896	-0.54347	0.000171961	0.000618879	795.803	1016.89	827.982	710.475	752.205	539.196	592.756	595.791	522.309
2510039O18Rik	1711.1	0.29072	0.29239	0.0146949	0.0335133	1436.02	1529.65	1642	1498.83	1673.42	1827.03	1660.69	2076.68	2055.54
2510046G10Rik	9.2	0.34261	0.37579	0.446209	0.568934	11.167	4.801	4.189	10.385	9.286	13.368	9.731	12.412	7.371
2600006K01Rik	3.2	1.19563	1.6474	0.0902482	0.159589	1.489	3.841	0	0	2.786	2.971	4.054	11.458	2.106
2600014E21Rik	2.4	1.80677	2.7791	0.0159785	0.0360755	2.233	0	0	0.865	0	1.485	5.676	9.548	2.106
2610001A08Rik	0					0	0	0	0	0	0	0	0	0
2610001J05Rik	1274	0.59634	0.60166	5.75787e-05	0.00022984	911.191	941.029	978.778	1224.51	1124.59	1353.19	1813.14	1472.29	1646.96
2610002J02Rik	378.4	1.90798	1.94726	0	0	198.765	153.637	145.211	186.922	148.584	503.546	804.397	820.167	444.384
2610002M06Rik	311.2	-0.95761	-0.97284	1.07167e-06	5.91749e-06	426.562	416.741	435.633	359.997	351.029	227.264	258.672	135.581	189.548
2610005L07Rik	4.6	-1.47056	-1.96513	0.0277641	0.0585747	4.467	8.642	12.566	2.596	5.572	5.942	0.811	0	1.053
2610008E11Rik	518.9	-0.77593	-0.78557	8.35052e-06	3.93844e-05	608.205	657.76	544.541	779.705	598.05	421.85	430.579	344.68	284.321
2610012C04Rik	0.2	0.5625	3.69844	0.326544		0	0	0	0	0	0	0.811	0.955	0
2610015P09Rik	111.8	-0.158	-0.1621	0.525131	0.64028	155.587	99.864	107.512	122.018	101.223	117.346	110.28	132.716	60.023
2610016A17Rik	0.1	0.4029	2.8048	0.440456		0	0	0	0	0	0	0	0.955	0
2610020C07Rik	4.2	0.90424	1.15056	0.165244	0.261851	5.211	1.92	0	6.058	0	5.942	4.865	6.684	7.371
2610020F03Rik	0					0	0	0	0	0	0	0	0	0
2610020H08Rik	33	0.49394	0.51262	0.0966906	0.168917	29.033	19.205	27.925	37.211	26.002	25.252	49.464	47.74	34.75
2610021A01Rik	119.7	-1.6613	-1.70542	3.9043e-11	4.94847e-10	155.587	183.405	148.004	205.96	173.657	44.562	84.332	36.282	45.281
2610024D14Rik	0.1	-0.27788	-2.0744	0.591107		0.744	0	0	0	0	0	0	0	0
2610027F03Rik	0					0	0	0	0	0	0	0	0	0
2610027K06Rik	3.9	-0.01361	-0.01628	0.981468	0.987396	3.722	3.841	6.981	2.596	2.786	2.971	4.054	3.819	4.212
2610028E06Rik	0					0	0	0	0	0	0	0	0	0
2610028H24Rik	6.3	-0.63362	-0.73573	0.242904	0.357918	10.422	3.841	11.17	5.192	7.429	7.427	3.244	1.91	6.318
2610034B18Rik	404	-0.02465	-0.02481	0.842778	0.890876	383.385	411.94	389.556	415.381	435.536	401.055	433.012	417.245	348.557
2610034O05Rik	0					0	0	0	0	0	0	0	0	0
2610035D17Rik	122.7	0.29213	0.34228	0.601851	0.704778	253.109	60.495	39.095	132.403	62.219	206.469	75.412	212.919	62.129
2610035F20Rik	0					0	0	0	0	0	0	0	0	0
2610037D02Rik	4.4	-0.42044	-0.51978	0.49845	0.617471	5.955	8.642	5.585	1.731	3.715	2.971	2.433	7.638	1.053
2610042L04Rik	0.1	-0.30698	-2.31662	0.556507		0	0.96	0	0	0	0	0	0	0
2610044O15Rik8	336.9	-0.89762	-0.92459	0.000745446	0.00231759	407.207	283.269	339.291	623.072	480.111	256.972	309.758	173.772	159.009
2610105M22Rik	0					0	0	0	0	0	0	0	0	0
2610203C20Rik	113.4	0.62235	0.64264	0.024633	0.0527492	136.232	112.347	85.172	62.307	57.576	127.743	166.231	107.892	165.328
2610203C22Rik	29.1	-0.37161	-0.38689	0.227684	0.339608	27.544	35.529	43.284	25.961	31.574	19.31	22.705	37.237	18.955
2610204G07Rik	0					0	0	0	0	0	0	0	0	0
2610206C17Rik	22.2	-1.56805	-1.69425	0.000138101	0.000507051	33.5	40.33	19.548	36.346	28.788	16.339	8.92	1.91	13.69
2610300A13Rik	0					0	0	0	0	0	0	0	0	0
2610301B20Rik	255.8	-0.71623	-0.72984	0.000818795	0.00252191	302.986	335.121	242.949	362.593	309.24	194.586	253.807	125.078	175.858
2610303G11Rik	0					0	0	0	0	0	0	0	0	0
2610305D13Rik	118.3	-1.3505	-1.43334	0.000243534	0.000848731	139.954	108.506	118.682	292.498	160.656	95.065	72.98	21.96	54.758
2610306M01Rik	172.7	0.7817	0.79266	2.34105e-05	0.000101369	129.532	113.308	129.852	146.249	132.797	210.925	222.182	292.167	176.911
2610307P16Rik	8.4	-0.35878	-0.399	0.450516	0.572913	6.7	5.761	13.963	13.846	7.429	7.427	8.109	8.593	4.212
2610316D01Rik	0.3	-0.04856	-0.26562	0.9366		1.489	0	0	0	0	0	0	0	1.053
2610318N02Rik	2.3	2.3168	3.71436	0.00196447	0.00556468	0.744	0.96	0	0	0	1.485	7.298	3.819	6.318
2610507B11Rik	12151.1	-1.01983	-1.02974	3.9995e-11	5.05305e-10	13747.5	17420.6	16312.5	15177.9	15912.4	7927.51	5732.14	8961.69	8167.4
2610507I01Rik	80.2	-2.38048	-2.53399	2.31321e-10	2.52783e-09	66.255	169.001	60.039	171.345	167.157	22.281	27.57	11.458	26.326
2610509F24Rik	0					0	0	0	0	0	0	0	0	0
2610524H06Rik	29.3	2.36379	2.55123	9.41016e-09	7.62312e-08	8.933	5.761	13.963	11.25	7.429	34.164	101.36	50.604	30.538
2610528A11Rik	0.9	0.67284	1.39568	0.394696	0.519354	0.744	1.92	0	0	0	1.485	3.244	0.955	0
2610528J11Rik	0					0	0	0	0	0	0	0	0	0
2700012I20Rik	11.9	0.89504	0.95567	0.0203397	0.0445667	6.7	9.602	6.981	11.25	7.429	16.339	17.029	17.186	14.743
2700016F22Rik	1	0.2801	0.52506	0.722832	0.802863	0.744	0	0	3.462	0	1.485	1.622	0.955	1.053
2700029M09Rik	701.9	0.76615	0.77653	2.52158e-05	0.000108309	530.039	508.924	483.106	646.437	497.756	696.647	1194.43	949.065	810.842
2700033N17Rik	17.5	0.70037	0.74459	0.0611089	0.114767	10.422	17.284	15.359	17.308	7.429	20.795	22.705	31.508	14.743
2700038G22Rik	9	1.33127	1.4887	0.00630372	0.0158096	5.211	4.801	5.585	6.058	3.715	7.427	25.948	10.503	11.583
2700046A07Rik	0.5	0.37263	1.03322	0.623219		0	0	0	0.865	0.929	0	0	1.91	1.053
2700046G09Rik	79.5	0.66488	0.67858	0.00276843	0.00755903	54.344	45.131	80.983	65.769	68.72	106.948	93.252	118.394	82.137
2700049A03Rik	161	-0.46645	-0.47558	0.0318646	0.0659001	195.042	201.649	156.381	185.191	182.944	115.86	181.638	144.174	86.349
2700060E02Rik	1850.5	0.62336	0.62817	6.29762e-06	3.0352e-05	1393.59	1283.83	1347.39	1838.93	1582.42	2213.23	2396.16	2346.88	2252.46
2700062C07Rik	114.3	0.8946	0.91024	1.37954e-05	6.26496e-05	82.632	77.779	82.379	91.73	77.078	138.141	158.122	206.235	114.782
2700068H02Rik	0.1	0.4029	2.8048	0.440456		0	0	0	0	0	0	0	0.955	0
2700069I18Rik	0.2	0.5625	3.69844	0.326544		0	0	0	0	0	0	0.811	0.955	0
2700078F05Rik	0					0	0	0	0	0	0	0	0	0
2700081O15Rik	460	-0.7616	-0.76874	5.14605e-07	3.01093e-06	559.817	627.993	580.844	459.516	587.834	353.522	287.053	303.624	380.148
2700089E24Rik	2699.8	-0.32695	-0.32938	0.0157964	0.0357171	2563.1	2805.8	2781.35	3533.34	3162.05	2354.34	2495.9	2091.95	2510.45
2700089I24Rik	0					0	0	0	0	0	0	0	0	0
2700094K13Rik	539.9	1.18314	1.20138	9.80914e-10	9.62607e-09	337.23	366.809	304.385	333.17	370.531	589.699	959.275	986.302	611.817
2700097O09Rik	199.3	-0.12592	-0.12911	0.607849	0.709372	179.409	154.598	206.646	288.171	208.017	181.217	277.322	149.903	148.479
2700099C18Rik	18.9	2.07697	2.30341	1.02853e-05	4.76146e-05	5.955	4.801	6.981	7.788	9.286	17.825	64.06	41.056	12.637
2810001G20Rik	167.6	0.41676	0.4287	0.109705	0.187765	132.51	134.433	85.172	223.267	149.512	216.867	202.721	227.241	136.895
2810002D19Rik	114.5	-0.56187	-0.57404	0.0138465	0.0317684	106.454	149.796	100.531	176.537	138.369	63.872	102.171	98.344	94.774
2810004N23Rik	1616.7	0.05141	0.05169	0.652896	0.7482	1438.25	1594.95	1646.19	1701.33	1575.92	1626.5	1866.65	1511.44	1589.04
2810006K23Rik	343.1	-0.3969	-0.4002	0.00556789	0.0141703	371.474	386.014	332.31	423.17	408.605	301.534	313.001	309.353	242.2
2810007J24Rik	0					0	0	0	0	0	0	0	0	0
2810008D09Rik	95.7	1.26964	1.30457	6.87377e-07	3.92337e-06	62.533	51.853	47.473	88.269	38.075	152.995	154.879	158.496	106.357
2810013P06Rik	304.9	-0.33472	-0.33981	0.081486	0.146472	317.13	260.223	322.536	417.112	363.102	317.873	300.027	239.653	206.396
2810021J22Rik	51.1	-1.04815	-1.08597	0.000300966	0.00102969	58.811	69.137	41.888	99.518	64.077	35.649	38.922	28.644	23.167
2810025M15Rik	576.5	0.70543	0.71187	2.51107e-06	1.30102e-05	488.351	410.02	382.575	478.554	483.826	769.431	669.79	867.907	638.144
2810029C07Rik	20	0.28614	0.30079	0.401865	0.526165	19.355	15.364	9.774	23.365	22.288	19.31	17.029	28.644	25.273
2810030D12Rik	1.8	0.82721	1.25762	0.269803	0.388102	0	1.92	0	2.596	0.929	4.456	1.622	3.819	1.053
2810032G03Rik	2.7	0.90639	1.24998	0.198921	0.305148	0	1.92	0	3.462	2.786	5.942	2.433	5.729	2.106
2810039B14Rik	28.4	0.06135	0.06403	0.846751	0.893553	29.777	33.608	18.151	26.827	30.645	28.222	38.922	33.418	15.796
2810047C21Rik1	0					0	0	0	0	0	0	0	0	0
2810049E08Rik	0					0	0	0	0	0	0	0	0	0
2810402E24Rik	104.6	-0.12117	-0.12371	0.588745	0.694394	83.377	101.785	101.927	145.383	110.509	105.463	120.822	99.299	72.66
2810403A07Rik	825.1	-0.32858	-0.33375	0.092505	0.162911	862.058	1096.59	941.079	926.82	717.845	562.962	793.044	583.379	942.473
2810403D21Rik	31.1	0.04459	0.04628	0.880659	0.91755	28.289	22.085	30.718	41.538	30.645	32.679	37.301	36.282	20.008
2810404F17Rik	0					0	0	0	0	0	0	0	0	0
2810404M03Rik	0					0	0	0	0	0	0	0	0	0
2810405F15Rik	0					0	0	0	0	0	0	0	0	0
2810405F17Rik	7.8	0.39172	0.43777	0.419091	0.543374	5.955	4.801	9.774	10.385	2.786	10.398	8.92	10.503	6.318
2810407A14Rik	2.6	-0.47338	-0.63823	0.493797	0.613539	3.722	1.92	5.585	3.462	0.929	1.485	4.054	0.955	1.053
2810408A11Rik	8.3	1.5017	1.66637	0.00145089	0.00423455	5.211	3.841	2.793	3.462	5.572	16.339	17.029	12.412	8.424
2810408I11Rik	7.2	2.43252	3.13749	0.000174169	0.000625347	0	1.92	4.189	0.865	1.857	4.456	33.246	10.503	7.371
2810408M09Rik	229.6	0.35332	0.35727	0.032714	0.0674246	174.943	206.45	206.646	224.998	208.017	246.574	243.265	226.286	329.602
2810410L24Rik	74.7	0.14166	0.14553	0.577089	0.684435	67.744	70.097	65.624	76.153	75.221	108.433	56.762	100.253	51.599
2810414N06Rik	57.5	-0.10237	-0.10566	0.708831	0.792329	56.577	54.733	61.435	51.923	70.577	81.696	39.733	65.881	34.75
2810417H13Rik	61	2.3347	2.57293	3.69597e-07	2.22353e-06	14.889	25.926	16.755	12.115	26.002	46.047	249.752	120.304	36.856
2810425M01Rik	0.6	-0.41854	-1.41687	0.572353	0.680609	2.233	0	0	1.731	0	1.485	0	0	0
2810428I15Rik	1324.9	1.16603	1.17295	0	0	847.169	880.534	790.283	837.686	896.146	1871.59	1760.43	2255.22	1784.91
2810429I04Rik	1.1	0.70922	1.39712	0.369972	0.494736	2.233	0	0	0	0.929	0	4.865	0.955	1.053
2810430I11Rik	6.6	0.45878	0.52838	0.391062	0.515735	3.722	1.92	11.17	6.058	5.572	4.456	9.731	11.458	5.265
2810433D01Rik	3.2	1.35081	1.73563	0.0383217	0.0772553	0.744	0.96	2.793	1.731	1.857	5.942	4.865	7.638	2.106
2810442N19Rik	1	1.36905	3.4218	0.0815797	0.146614	0	0	0	0	0.929	1.485	0.811	5.729	0
2810454H06Rik	9.5	-0.81768	-0.9	0.0722172	0.132038	17.122	11.523	13.963	9.519	7.429	7.427	8.109	4.774	5.265
2810455O05Rik	10.9	-0.48653	-0.54659	0.32615	0.450667	13.4	22.085	2.793	12.115	13.001	8.912	10.541	12.412	3.159
2810459M11Rik	0.5	0.81243	2.32772	0.286426		0	0	0	0	0.929	0	1.622	0.955	1.053
2810468N07Rik	22.5	0.94705	0.98466	0.00176851	0.00505219	15.633	17.284	15.359	14.711	14.858	38.62	30.003	32.463	23.167
2810471M01Rik	0					0	0	0	0	0	0	0	0	0
2810474O19Rik	1521.8	-0.22334	-0.23169	0.44858	0.571111	908.213	1411.54	2548.17	1951.43	1327.97	1311.6	1597.44	803.936	1835.45
2900002M20Rik	0					0	0	0	0	0	0	0	0	0
2900005J15Rik	11.2	1.13088	1.24401	0.0127931	0.0296329	8.933	5.761	8.378	7.788	3.715	23.766	17.839	18.141	6.318
2900009J06Rik	6.1	0.13394	0.15346	0.799241	0.859414	3.722	2.881	8.378	6.923	7.429	4.456	4.054	9.548	7.371
2900011O08Rik	0.6	-0.207	-0.55719	0.786363		1.489	0	0	0	1.857	0	0.811	0.955	0
2900018N21Rik	0.5	-1.04444	-4.62484	0.155826		1.489	1.92	1.396	0	0	0	0	0	0
2900022M07Rik	0					0	0	0	0	0	0	0	0	0
2900026A02Rik	1061.9	-0.13286	-0.13567	0.555439	0.666137	1219.39	1218.54	1199.39	828.167	1063.3	1096.22	577.349	1077.01	1277.34
2900035J10Rik	0					0	0	0	0	0	0	0	0	0
2900037B21Rik	0					0	0	0	0	0	0	0	0	0
2900041M22Rik	24.8	1.9821	2.19326	2.20417e-05	9.58817e-05	14.889	3.841	12.566	10.385	6.501	25.252	74.601	59.197	15.796
2900042K21Rik	0					0	0	0	0	0	0	0	0	0
2900052L18Rik	30.7	-0.42384	-0.44374	0.194885	0.300008	36.477	35.529	20.944	28.557	51.076	37.135	28.381	18.141	20.008
2900052N01Rik	8.2	-0.19408	-0.21454	0.676769	0.767087	8.189	7.682	5.585	12.981	9.286	4.456	5.676	9.548	10.53
2900055J20Rik	0.4	0.14003	0.51603	0.840354		1.489	0	0	0	0	0	0.811	0.955	0
2900069G24Rik	0					0	0	0	0	0	0	0	0	0
2900072N19Rik	1.3	-0.55272	-0.94539	0.478389	0.59868	1.489	0.96	0	2.596	3.715	0	2.433	0.955	0
2900076A07Rik	708.6	-0.57138	-0.58169	0.0061876	0.0155518	745.926	910.301	707.904	1013.36	777.279	564.447	377.061	761.925	519.15
2900079G21Rik	0					0	0	0	0	0	0	0	0	0
2900089D17Rik	24.4	0.94933	0.9896	0.00242882	0.00673473	17.866	19.205	12.566	16.442	18.573	28.222	26.759	48.694	31.591
2900092C05Rik	0					0	0	0	0	0	0	0	0	0
2900092N22Rik	0					0	0	0	0	0	0	0	0	0
2900092O11Rik	0					0	0	0	0	0	0	0	0	0
2900093K20Rik	31.8	1.41779	1.48144	9.78406e-06	4.5464e-05	16.378	20.165	12.566	24.231	13.93	65.357	33.246	61.107	38.963
2900097C17Rik	101.5	-3.08094	-3.20449	0	0	165.265	206.45	189.891	128.941	146.726	34.164	8.92	15.277	17.902
3000002C10Rik	50.3	-0.10588	-0.10875	0.675663	0.766141	39.455	44.171	41.888	65.769	67.791	54.959	43.788	47.74	47.387
3010001F23Rik	1.7	0.61966	0.9521	0.412843	0.537029	1.489	1.92	0	2.596	0	0	2.433	3.819	3.159
3010003L21Rik	4.1	0.22904	0.28348	0.713148	0.79527	4.467	1.92	8.378	2.596	1.857	1.485	4.865	2.864	8.424
3010026O09Rik	25.3	0.08704	0.09159	0.799933	0.860021	29.777	18.244	25.133	25.961	23.216	38.62	33.246	21.005	12.637
3100002H09Rik	0.1	-0.27788	-2.0744	0.591107		0.744	0	0	0	0	0	0	0	0
3100003L05Rik	0					0	0	0	0	0	0	0	0	0
3110001I22Rik	39	0.17989	0.18795	0.575519	0.683226	28.289	32.648	26.529	50.192	46.432	28.222	54.329	27.689	56.864
3110002H16Rik	657.7	-0.32782	-0.32957	0.00433872	0.011363	748.159	710.573	720.47	720.86	714.131	626.834	570.862	497.447	609.711
3110004A20Rik	0					0	0	0	0	0	0	0	0	0
3110007F17Rik	6.2	-2.24372	-2.76252	0.000199306	0.000708035	15.633	6.722	8.378	12.115	7.429	0	2.433	0.955	2.106
3110009E18Rik	29.7	0.56123	0.58939	0.0972636	0.169723	20.844	20.165	23.736	39.807	17.644	25.252	55.14	32.463	32.644
3110018I06Rik	0					0	0	0	0	0	0	0	0	0
3110021A11Rik	2.2	-2.21231	-3.96677	0.00360822	0.00960077	4.467	5.761	2.793	1.731	4.643	0	0.811	0	0
3110021N24Rik	2.1	-0.99468	-1.4433	0.168859	0.266365	1.489	3.841	2.793	3.462	2.786	1.485	0.811	0	2.106
3110035E14Rik	1.8	0.5378	1.1913	0.494945	0.614588	0	0	4.189	1.731	0	1.485	0	8.593	0
3110039M20Rik	0					0	0	0	0	0	0	0	0	0
3110040N11Rik	440	0.63673	0.64423	0.000175948	0.000631395	288.097	352.406	330.914	437.881	351.029	525.827	579.782	644.486	449.649
3110043O21Rik	859.7	-0.43964	-0.44186	8.43094e-05	0.000325212	859.08	1061.06	955.042	1006.43	987.153	747.15	692.495	738.055	690.796
3110045C21Rik	16.4	-0.38799	-0.41787	0.338424	0.463236	17.866	7.682	26.529	19.904	19.502	22.281	12.163	8.593	12.637
3110052M02Rik	22.7	-1.68369	-1.82049	5.13712e-05	0.000206726	26.055	32.648	20.944	50.192	37.146	10.398	17.029	3.819	6.318
3110053B16Rik	32.3	-0.62953	-0.64948	0.0211924	0.0461696	34.989	48.012	30.718	38.077	40.861	25.252	30.003	22.915	20.008
3110056K07Rik	82.5	0.1521	0.15574	0.525128	0.64028	61.044	84.501	67.02	108.172	72.435	81.696	106.226	97.389	64.236
3110057O12Rik	1594.5	-1.55913	-1.58719	7.1e-14	1.54e-12	1957.87	2355.45	2182.35	2810.75	2023.53	1023.43	704.658	494.583	798.206
3110062G12Rik	0					0	0	0	0	0	0	0	0	0
3110062M04Rik	44.6	0.61519	0.632	0.0158361	0.0357905	32.755	36.489	29.321	40.673	39.932	54.959	67.303	63.016	36.856
3110067C02Rik	0.6	-0.68376	-1.96238	0.37225	0.496909	0.744	1.92	0	0	1.857	0	0.811	0	0
3110070M22Rik	14.3	1.38321	1.49598	0.000873926	0.00267426	2.978	9.602	13.963	5.192	9.286	19.31	25.948	24.825	17.902
3110079O15Rik	0.3	0.65806	3.98286	0.278492		0	0	0	0	0	1.485	0.811	0	0
3110080O07Rik	0.1	-0.29505	-2.21685	0.570521		0	0	0	0.865	0	0	0	0	0
3110082I17Rik	154.9	1.17513	1.20874	6.45728e-06	3.10309e-05	123.577	68.177	97.738	107.307	92.865	147.053	297.594	168.998	290.64
3110082J24Rik	0.2	0.61056	3.85008	0.301506		0	0	0	0	0	0	0	0.955	1.053
3110083C13Rik	6.3	0.41514	0.47325	0.424531	0.54849	2.978	4.801	6.981	6.058	6.501	5.942	10.541	9.548	3.159
3110099E03Rik	0					0	0	0	0	0	0	0	0	0
3222401L13Rik	116.5	-1.61544	-1.66849	5.32501e-09	4.56367e-08	128.043	189.166	191.288	157.499	170.871	74.269	72.169	34.373	30.538
3300002A11Rik	0					0	0	0	0	0	0	0	0	0
3300002I08Rik	5.6	-1.20856	-1.45459	0.0413726	0.0824737	9.678	7.682	9.774	8.654	3.715	0	6.487	1.91	2.106
3300005D01Rik	6.4	4.20611	8.69181	1.04321e-08	8.37231e-08	0	0	0	0	0	4.456	30.003	14.322	8.424
3425401B19Rik	3357.6	-1.32028	-1.3603	7.71471e-07	4.35694e-06	4542.55	5703.79	5515.23	3233.92	4041.48	2826.69	1338.77	1911.5	1104.64
3632451O06Rik	378.3	-0.58097	-0.59153	0.00554626	0.0141207	596.294	425.383	342.084	515.765	342.671	338.668	298.405	314.127	231.669
3632454L22Rik	0.2	0.06744	0.4326	0.904444		0.744	0	0	0	0	0	0.811	0	0
3830403N18Rik	44.1	0.51389	0.56174	0.244612	0.360087	49.877	20.165	11.17	46.73	52.004	103.977	25.137	50.604	36.856
3830406C13Rik	449.2	-0.28822	-0.29025	0.0286905	0.0602407	450.384	494.52	457.973	561.63	477.325	445.616	411.118	361.867	382.254
3830408C21Rik	3.7	1.04309	1.3524	0.116707	0.197751	1.489	0	1.396	6.923	0.929	5.942	6.487	4.774	5.265
3830417A13Rik	0.4	1.02326	4.50141	0.144536		0	0	0	0	0	1.485	0.811	0.955	0
3830432H09Rik	0.3	-0.60609	-3.87705	0.3392		0	0.96	0	0	1.857	0	0	0	0
3930402G23Rik	1	0.87664	1.68568	0.267403	0.385368	0.744	0	0	1.731	0	0	1.622	1.91	3.159
4430402I18Rik	356.6	-0.47053	-0.47795	0.0160077	0.0361248	372.963	392.735	407.708	468.169	394.676	344.61	186.503	297.896	344.345
4631405J19Rik	294.5	0.60709	0.62606	0.0253614	0.054122	183.876	269.826	159.174	349.613	223.804	265.884	545.725	364.731	287.48
4631405K08Rik	0					0	0	0	0	0	0	0	0	0
4632404H12Rik	198.7	-0.53604	-0.54441	0.00587824	0.0148571	195.787	191.086	251.327	267.402	249.806	170.82	198.666	133.671	129.524
4632411P08Rik	2.2	0.19007	0.26124	0.786831	0.851002	1.489	0.96	4.189	1.731	1.857	1.485	0.811	2.864	4.212
4632415L05Rik	247.9	-0.88569	-0.90477	9.79416e-05	0.000372434	320.108	371.61	249.93	323.651	298.096	173.79	240.022	145.129	108.463
4632427E13Rik	12.6	0.9262	1.0198	0.0427389	0.08484	10.422	13.443	5.585	10.385	2.786	20.795	17.029	8.593	24.22
4632428C04Rik	203	-1.21586	-1.23368	1.0855e-10	1.26427e-09	258.32	310.155	233.175	302.882	255.378	152.995	98.117	122.214	93.721
4632428N05Rik	1093	1.15767	1.1779	1.81674e-08	1.39316e-07	752.626	727.857	766.547	551.246	704.844	987.783	1882.87	1915.32	1547.97
4632433K11Rik	1.2	-1.43507	-3.07043	0.0692374	0.127567	2.978	1.92	2.793	2.596	0	0	0.811	0	0
4731419I09Rik	0.7	-0.66031	-1.70931	0.399118	0.523747	1.489	0.96	1.396	0	0.929	1.485	0	0	0
4732414G09Rik	0.2	0.06744	0.4326	0.904444		0.744	0	0	0	0	0	0.811	0	0
4732419C18Rik	1	-0.35316	-0.61924	0.651741	0.747308	0.744	1.92	1.396	0.865	0.929	0	0.811	0.955	1.053
4732440D04Rik	20	-0.52136	-0.55132	0.145876	0.236812	32.755	24.966	20.944	25.096	12.072	17.825	17.839	11.458	16.849
4732456N10Rik	0					0	0	0	0	0	0	0	0	0
4732463B04Rik	4.3	-1.47901	-1.81919	0.0149629	0.0340422	4.467	6.722	6.981	6.058	7.429	1.485	2.433	0.955	2.106
4732465J04Rik	5.2	1.07003	1.29658	0.0746003	0.135707	2.978	4.801	2.793	4.327	0.929	7.427	7.298	1.91	14.743
4732471J01Rik	0.3	-0.71139	-3.77942	0.28825		0.744	0.96	0	0.865	0	0	0	0	0
4732487G21Rik	84.9	0.46395	0.4707	0.0137913	0.0316638	69.233	75.858	54.454	86.538	75.221	99.521	107.037	97.389	98.986
4732490B19Rik	0					0	0	0	0	0	0	0	0	0
4732491K20Rik	118.4	-0.2178	-0.22548	0.448402	0.570968	90.821	125.791	103.323	176.537	137.44	90.609	171.907	103.118	66.342
4831440E17Rik	7.8	0.43741	0.50426	0.415482	0.539576	5.211	1.92	8.378	11.25	6.501	4.456	4.865	16.231	11.583
4833407H14Rik	12.1	2.26239	6.01408	0.00413893	0.010893	0	0	1.396	0.865	0	0	22.705	2.864	81.084
4833412C05Rik	6.1	1.84786	2.17544	0.000936932	0.0028499	0.744	1.92	5.585	1.731	2.786	10.398	12.163	13.367	6.318
4833412K13Rik	0.6	-1.09355	-4.79936	0.140343	0.229578	2.978	0.96	1.396	0	0	0	0	0	0
4833413E03Rik	0.2	-0.42279	-3.17847	0.450962		0.744	0.96	0	0	0	0	0	0	0
4833417C18Rik	4.1	0.86963	1.049	0.142981	0.233028	1.489	3.841	4.189	0.865	3.715	5.942	6.487	5.729	4.212
4833418N02Rik	28.5	0.02292	0.02367	0.934238	0.955973	31.266	21.125	23.736	31.154	33.431	29.708	25.137	32.463	28.432
4833418N17Rik	0					0	0	0	0	0	0	0	0	0
4833420G17Rik	380.4	0.14661	0.14871	0.433312	0.556715	333.508	363.928	325.329	403.266	390.032	350.551	562.753	352.319	342.239
4833421G17Rik	0					0	0	0	0	0	0	0	0	0
4833422C13Rik	26.6	-1.34413	-1.40097	1.6177e-05	7.23549e-05	29.777	39.37	33.51	40.673	40.861	13.368	18.65	9.548	13.69
4833422M21Rik	1.2	-0.11911	-0.20445	0.878427	0.9162	0.744	1.92	0	2.596	0.929	2.971	0.811	0	1.053
4833423E24Rik	0					0	0	0	0	0	0	0	0	0
4833427F10Rik	12.6	1.02469	1.13743	0.0298493	0.0623239	7.444	12.483	8.378	6.923	5.572	20.795	12.163	6.684	32.644
4833427G06Rik	0.5	1.03035	4.93519	0.139136		0	0	0	0	0	1.485	0	2.864	0
4833428L15Rik	0					0	0	0	0	0	0	0	0	0
4833439L19Rik	2989.5	-0.35112	-0.35337	0.00527084	0.0135097	3085.69	3495.25	3380.34	3269.4	3311.56	2886.11	2205.6	2373.62	2897.97
4833445I07Rik	6.4	-0.44365	-0.49974	0.374815	0.499493	8.189	6.722	6.981	6.923	8.358	4.456	8.109	2.864	5.265
4921501E09Rik	0					0	0	0	0	0	0	0	0	0
4921504A21Rik	49.2	-1.35451	-1.39234	1.32447e-07	8.64789e-07	52.111	79.699	57.247	68.365	81.721	28.222	29.192	21.96	24.22
4921504E06Rik	0.4	-0.18129	-0.68583	0.798615		1.489	0	0	0	0.929	1.485	0	0	0
4921506M07Rik	0					0	0	0	0	0	0	0	0	0
4921507G05Rik	0.6	-0.55373	-1.58556	0.472363	0.593012	1.489	1.92	0	0	0.929	1.485	0	0	0
4921507H08Rik	0					0	0	0	0	0	0	0	0	0
4921507L20Rik	2.8	-0.41936	-0.60479	0.565319	0.674979	4.467	7.682	2.793	1.731	0	1.485	3.244	3.819	0
4921507P07Rik	7.4	-0.09188	-0.10572	0.863133	0.905093	11.911	4.801	5.585	2.596	13.001	10.398	6.487	3.819	8.424
4921508D12Rik	0.2	0.03469	0.22256	0.951185		0	0	0	0	0.929	0	0.811	0	0
4921508M14Rik	0					0	0	0	0	0	0	0	0	0
4921509A06Rik	0.1	-0.27788	-2.0744	0.591107		0.744	0	0	0	0	0	0	0	0
4921509C19Rik	0					0	0	0	0	0	0	0	0	0
4921511C20Rik	0					0	0	0	0	0	0	0	0	0
4921511E07Rik	0					0	0	0	0	0	0	0	0	0
4921511H03Rik	0.1	-0.30698	-2.31662	0.556507		0	0.96	0	0	0	0	0	0	0
4921511M17Rik	0					0	0	0	0	0	0	0	0	0
4921513D11Rik	3	-0.91249	-1.21182	0.178874	0.279395	4.467	1.92	4.189	6.923	2.786	0	0.811	3.819	2.106
4921513I03Rik	1.6	0.46295	0.72009	0.539589	0.652025	0.744	1.92	2.793	0.865	0	4.456	0.811	0.955	2.106
4921514A10Rik	0.2	-0.4561	-3.59201	0.427084		2.233	0	0	0	0	0	0	0	0
4921515E04Rik	0					0	0	0	0	0	0	0	0	0
4921517D22Rik	0.1	0.4029	2.8048	0.440456		0	0	0	0	0	0	0	0.955	0
4921518K17Rik	0					0	0	0	0	0	0	0	0	0
4921522P10Rik	1.1	0.78858	1.37108	0.313796	0.43747	2.233	0	0	0.865	0	1.485	1.622	1.91	2.106
4921523L03Rik	0					0	0	0	0	0	0	0	0	0
4921524J17Rik	315.7	-0.59643	-0.6018	6.03518e-05	0.000239798	326.063	349.525	406.312	395.478	382.603	273.311	245.698	200.507	262.207
4921524L21Rik	0					0	0	0	0	0	0	0	0	0
4921528I07Rik	0					0	0	0	0	0	0	0	0	0
4921530L21Rik	0					0	0	0	0	0	0	0	0	0
4921531C22Rik	82.8	-0.33127	-0.33869	0.151903	0.244678	67.744	77.779	89.361	101.249	119.796	80.211	56.762	84.022	68.448
4921534H16Rik	0					0	0	0	0	0	0	0	0	0
4921536K21Rik	19.2	-0.85337	-0.89992	0.014612	0.0333471	21.589	33.608	19.548	25.096	20.43	13.368	8.92	17.186	12.637
4921539E11Rik	0.1	-0.30314	-2.28441	0.560994		0	0	0	0	0.929	0	0	0	0
4922502D21Rik	0.1	0.38166	2.63962	0.461705		0	0	0	0	0	0	0.811	0	0
4930401G09Rik	0					0	0	0	0	0	0	0	0	0
4930401O10Rik	0					0	0	0	0	0	0	0	0	0
4930401O12Rik	0					0	0	0	0	0	0	0	0	0
4930402C01Rik	0					0	0	0	0	0	0	0	0	0
4930402F06Rik	0.1	-0.30698	-2.31662	0.556507		0	0.96	0	0	0	0	0	0	0
4930402H24Rik	1656.3	-1.23936	-1.25666	1.7202e-11	2.36147e-10	2182.69	2485.08	2694.78	1887.39	1915.8	1176.43	873.322	701.773	989.86
4930402K13Rik	0					0	0	0	0	0	0	0	0	0
4930403D09Rik	0					0	0	0	0	0	0	0	0	0
4930403O15Rik	2.3	-0.40094	-0.60125	0.588229	0.69391	5.955	0.96	1.396	2.596	1.857	5.942	0.811	0.955	0
4930403P22Rik	0.1	-0.27788	-2.0744	0.591107		0.744	0	0	0	0	0	0	0	0
4930404H24Rik	0					0	0	0	0	0	0	0	0	0
4930404I05Rik	1.4	-0.14121	-0.23792	0.856151	0.900344	1.489	2.881	0	2.596	0.929	0	4.054	0	1.053
4930404N11Rik	1.2	-0.90611	-1.70602	0.248638	0.364607	2.978	2.881	0	0.865	1.857	1.485	0	0.955	0
4930405A21Rik	5.8	-0.24734	-0.28747	0.652692	0.748009	5.955	4.801	2.793	8.654	9.286	5.942	8.92	3.819	2.106
4930405D11Rik	0					0	0	0	0	0	0	0	0	0
4930405H06Rik	0					0	0	0	0	0	0	0	0	0
4930405O22Rik	1.2	0.1242	0.24786	0.875241	0.91397	0.744	2.881	0	1.731	0	0	0	0.955	4.212
4930406D18Rik	0					0	0	0	0	0	0	0	0	0
4930407G08Rik	0.1	0.38166	2.63962	0.461705		0	0	0	0	0	0	0.811	0	0
4930407I10Rik	0					0	0	0	0	0	0	0	0	0
4930408O17Rik	0					0	0	0	0	0	0	0	0	0
4930412B13Rik	0					0	0	0	0	0	0	0	0	0
4930412C18Rik	26.5	-0.3012	-0.32632	0.475452	0.595908	40.944	20.165	13.963	50.192	19.502	31.193	29.192	23.87	9.477
4930412D23Rik	0					0	0	0	0	0	0	0	0	0
4930412E21Rik	0					0	0	0	0	0	0	0	0	0
4930412F09Rik	0					0	0	0	0	0	0	0	0	0
4930412L05Rik	0.5	-1.0059	-4.52558	0.168352		0.744	0	0	1.731	1.857	0	0	0	0
4930412M03Rik	3	0.35892	0.45778	0.580573	0.68729	1.489	3.841	2.793	1.731	2.786	4.456	1.622	5.729	2.106
4930412O13Rik	0.1	-0.27788	-2.0744	0.591107		0.744	0	0	0	0	0	0	0	0
4930415F15Rik	6.7	-0.1866	-0.20827	0.699182	0.784729	10.422	6.722	5.585	6.058	6.501	7.427	5.676	5.729	6.318
4930415H17Rik	0					0	0	0	0	0	0	0	0	0
4930415L06Rik	0					0	0	0	0	0	0	0	0	0
4930415O20Rik	9.7	-0.16294	-0.18652	0.756038	0.828008	14.889	11.523	2.793	16.442	4.643	16.339	5.676	4.774	10.53
4930417H01Rik	1.3	1.47418	2.67605	0.0592776	0.111868	0.744	0	1.396	0	0	1.485	4.054	0.955	3.159
4930417O22Rik	0					0	0	0	0	0	0	0	0	0
4930419G24Rik	0					0	0	0	0	0	0	0	0	0
4930420N18Rik	0					0	0	0	0	0	0	0	0	0
4930421P07Rik	0					0	0	0	0	0	0	0	0	0
4930422M22Rik	0.6	-0.66662	-1.91859	0.383693		1.489	1.92	0	0	0.929	0	0.811	0	0
4930423C22Rik	0					0	0	0	0	0	0	0	0	0
4930423M02Rik	0					0	0	0	0	0	0	0	0	0
4930426D05Rik	0.1	0.38166	2.63962	0.461705		0	0	0	0	0	0	0.811	0	0
4930426I24Rik	2.2	-1.79702	-2.80571	0.0149941	0.0341022	3.722	3.841	2.793	3.462	3.715	0	0.811	0	1.053
4930426L09Rik	3.7	0.57517	0.71645	0.360166	0.485025	3.722	2.881	4.189	0.865	2.786	5.942	5.676	0.955	6.318
4930427A07Rik	45.8	2.14347	2.33457	7.82107e-07	4.40947e-06	13.4	13.443	20.944	18.173	16.716	32.679	141.094	126.033	29.485
4930428D18Rik	0					0	0	0	0	0	0	0	0	0
4930428N03Rik	0.1	-0.29505	-2.21685	0.570521		0	0	0	0.865	0	0	0	0	0
4930429F24Rik	326.1	-1.41778	-1.45868	5.30952e-08	3.72832e-07	501.75	563.657	423.067	434.42	347.315	267.37	162.177	98.344	136.895
4930429P21Rik	1.9	-0.9749	-1.47209	0.189478	0.293119	1.489	0.96	1.396	5.192	4.643	0	0.811	1.91	1.053
4930430A15Rik	0					0	0	0	0	0	0	0	0	0
4930430E12Rik	17	4.83845	7.67205	2.915e-12	4.6339e-11	0	0.96	0	0	0	5.942	95.684	28.644	22.114
4930430F08Rik	78.3	-1.05079	-1.0803	4.57073e-05	0.000185705	110.921	84.501	87.964	120.288	106.795	59.416	63.249	44.875	26.326
4930431F12Rik	0					0	0	0	0	0	0	0	0	0
4930431P03Rik	0.3	0.36575	1.51695	0.587232		0.744	0	0	0	0	0	0.811	0	1.053
4930432B10Rik	2	-1.48528	-2.54963	0.0524277	0.100871	0.744	3.841	6.981	3.462	0.929	1.485	0.811	0	0
4930432E11Rik	0.4	0.42218	1.64107	0.546312		0	0.96	0	0	0	1.485	0	0	1.053
4930432K21Rik	8	0.00669	0.00763	0.989739	0.992794	13.4	4.801	12.566	4.327	4.643	10.398	4.054	11.458	6.318
4930432L08Rik	0					0	0	0	0	0	0	0	0	0
4930432M17Rik	0					0	0	0	0	0	0	0	0	0
4930433B08Rik	0					0	0	0	0	0	0	0	0	0
4930433I11Rik	0					0	0	0	0	0	0	0	0	0
4930433J02Rik	0					0	0	0	0	0	0	0	0	0
4930433N12Rik	0					0	0	0	0	0	0	0	0	0
4930434B07Rik	0					0	0	0	0	0	0	0	0	0
4930435C17Rik	0					0	0	0	0	0	0	0	0	0
4930435E12Rik	0					0	0	0	0	0	0	0	0	0
4930435H24Rik	3.9	-0.87514	-1.08333	0.156244	0.250261	7.444	4.801	2.793	6.058	3.715	4.456	1.622	0.955	3.159
4930438A08Rik	0.6	1.03424	2.76015	0.181447		0.744	0	0	0	0	0	1.622	1.91	1.053
4930438E09Rik	0					0	0	0	0	0	0	0	0	0
4930439A04Rik	0					0	0	0	0	0	0	0	0	0
4930439D14Rik	0.2	-0.40861	-3.11493	0.460629		0.744	0	0	0.865	0	0	0	0	0
4930440C22Rik	0					0	0	0	0	0	0	0	0	0
4930440I19Rik	0.1	0.38166	2.63962	0.461705		0	0	0	0	0	0	0.811	0	0
4930441J16Rik	0					0	0	0	0	0	0	0	0	0
4930442H23Rik	1.6	0.5918	0.90934	0.433262	0.556686	0.744	0.96	1.396	0.865	1.857	1.485	4.865	1.91	0
4930442J19Rik	0					0	0	0	0	0	0	0	0	0
4930442L01Rik	0					0	0	0	0	0	0	0	0	0
4930442P19Rik	0					0	0	0	0	0	0	0	0	0
4930443O20Rik	2.2	0.39832	0.54882	0.57309	0.681351	2.233	1.92	0	3.462	0.929	4.456	2.433	2.864	1.053
4930444A19Rik	0.7	0.77521	2.48878	0.302971	0.425716	0	0	1.396	0	0	4.456	0.811	0	0
4930444E06Rik	0.2	0.45329	3.26812	0.397309		0	0	0	0	0	1.485	0	0	0
4930444G20Rik	0					0	0	0	0	0	0	0	0	0
4930444M15Rik	0.2	-0.34488	-2.68546	0.516872		0	0	1.396	0	0	0	0	0	0
4930444P10Rik	0.2	-0.02574	-0.15658	0.965198		0	0	1.396	0	0	0	0.811	0	0
4930445B16Rik	0					0	0	0	0	0	0	0	0	0
4930445N08Rik	0.1	-0.27788	-2.0744	0.591107		0.744	0	0	0	0	0	0	0	0
4930445N18Rik	0.1	-0.29505	-2.21685	0.570521		0	0	0	0.865	0	0	0	0	0
4930447A16Rik	0					0	0	0	0	0	0	0	0	0
4930447C04Rik	4.2	0.17658	0.22299	0.784492	0.849224	2.233	1.92	4.189	6.058	5.572	0	10.541	2.864	4.212
4930447F04Rik	0					0	0	0	0	0	0	0	0	0
4930447F24Rik	0.8	1.64697	5.63202	0.0328361	0.0676341	0	0	0	0	0	1.485	1.622	3.819	0
4930447M23Rik	0.2	-0.4561	-3.59201	0.427084		2.233	0	0	0	0	0	0	0	0
4930448D08Rik	0.6	-0.15961	-0.38313	0.838111	0.887752	1.489	0.96	0	0.865	0	1.485	0.811	0	0
4930448E22Rik	0.6	0.47363	1.49075	0.520949	0.637033	1.489	0	0	0	0	2.971	0	0.955	0
4930448H16Rik	0					0	0	0	0	0	0	0	0	0
4930448I06Rik	0					0	0	0	0	0	0	0	0	0
4930448K20Rik	1.6	0.87054	1.35284	0.250355	0.3665	0.744	0	1.396	0.865	1.857	0	3.244	1.91	4.212
4930448N21Rik	0.9	-0.80393	-2.1805	0.303533	0.426167	1.489	3.841	1.396	0	0	1.485	0	0	0
4930449A18Rik	0					0	0	0	0	0	0	0	0	0
4930449E01Rik	0.1	0.41506	2.90536	0.42898		0	0	0	0	0	0	0	0	1.053
4930449I24Rik	0					0	0	0	0	0	0	0	0	0
4930451E10Rik	1.1	-0.0637	-0.10672	0.934519	0.955979	1.489	1.92	1.396	0.865	0	1.485	0.811	0.955	1.053
4930451G09Rik	20.6	-0.09813	-0.1025	0.758788	0.829919	17.122	15.364	25.133	26.827	22.288	20.795	19.461	21.96	16.849
4930451I11Rik	0					0	0	0	0	0	0	0	0	0
4930452B06Rik	64	-0.93427	-0.96349	0.000553345	0.00177434	77.421	73.938	53.058	96.922	104.937	54.959	29.192	36.282	49.493
4930452N14Rik	0					0	0	0	0	0	0	0	0	0
4930453H23Rik	0					0	0	0	0	0	0	0	0	0
4930453N24Rik	783.6	0.22901	0.23078	0.097769	0.17044	637.238	687.527	726.055	835.09	752.205	827.361	878.998	735.191	973.011
4930453O03Rik	0					0	0	0	0	0	0	0	0	0
4930455B14Rik	0					0	0	0	0	0	0	0	0	0
4930455D15Rik	0.5	-0.09435	-0.27006	0.90002		0.744	0.96	0	0	0.929	0	1.622	0	0
4930455G09Rik	12	1.9576	2.23006	0.00014123	0.000517148	2.233	1.92	9.774	4.327	5.572	14.854	34.057	26.734	8.424
4930455H04Rik	1.1	-0.23911	-0.4843	0.762444	0.83254	1.489	0	0	2.596	1.857	2.971	0	0.955	0
4930456G14Rik	0.2	-0.41609	-3.19841	0.455237		0	0	0	1.731	0	0	0	0	0
4930456L15Rik	0.1	-0.30314	-2.28441	0.560994		0	0	0	0	0.929	0	0	0	0
4930458D05Rik	52.2	-0.48008	-0.49657	0.0887041	0.157462	57.322	68.177	60.039	56.25	55.719	69.813	25.137	33.418	44.228
4930461C15Rik	0.3	0.01872	0.10948	0.97525		0	0	1.396	0	0	0	0	0	1.053
4930461G14Rik	0.3	0.68307	4.06094	0.266806		0	0	0	0	0	1.485	0	0.955	0
4930463O16Rik	0					0	0	0	0	0	0	0	0	0
4930465K10Rik	3	-1.39463	-1.99514	0.0492771	0.0957666	2.233	8.642	5.585	1.731	3.715	2.971	0.811	0	1.053
4930465M20Rik	0					0	0	0	0	0	0	0	0	0
4930466I24Rik	0.1	-0.30698	-2.31662	0.556507		0	0.96	0	0	0	0	0	0	0
4930467D21Rik	0					0	0	0	0	0	0	0	0	0
4930467E23Rik	0					0	0	0	0	0	0	0	0	0
4930467K11Rik	0.1	-0.27788	-2.0744	0.591107		0.744	0	0	0	0	0	0	0	0
4930468A15Rik	0					0	0	0	0	0	0	0	0	0
4930469B13Rik	0					0	0	0	0	0	0	0	0	0
4930469G21Rik	0					0	0	0	0	0	0	0	0	0
4930469K13Rik	0.1	-0.30698	-2.31662	0.556507		0	0.96	0	0	0	0	0	0	0
4930470B04Rik	0					0	0	0	0	0	0	0	0	0
4930470G03Rik	0.2	-0.42658	-3.31777	0.447741		0	1.92	0	0	0	0	0	0	0
4930470P17Rik	0					0	0	0	0	0	0	0	0	0
4930471C04Rik	0.8	-0.5585	-1.14309	0.48018	0.600506	0.744	1.92	0	1.731	0.929	0	0.811	0	1.053
4930471C06Rik	0					0	0	0	0	0	0	0	0	0
4930471D02Rik	0					0	0	0	0	0	0	0	0	0
4930471M09Rik	0					0	0	0	0	0	0	0	0	0
4930473A02Rik	5.2	1.1758	1.37538	0.0343592	0.0703618	2.978	3.841	4.189	1.731	2.786	5.942	5.676	13.367	6.318
4930473D10Rik	0					0	0	0	0	0	0	0	0	0
4930474B08Rik	0					0	0	0	0	0	0	0	0	0
4930474H06Rik	0					0	0	0	0	0	0	0	0	0
4930474N05Rik	0					0	0	0	0	0	0	0	0	0
4930477E14Rik	0					0	0	0	0	0	0	0	0	0
4930478K11Rik	0.9	0.06787	0.15148	0.931395	0.953892	0	1.92	1.396	0.865	0	2.971	0	0.955	0
4930479D17Rik	8.8	0.37652	0.41432	0.410308	0.534468	8.933	4.801	8.378	11.25	5.572	5.942	14.596	8.593	11.583
4930480E11Rik	0					0	0	0	0	0	0	0	0	0
4930480G23Rik	0					0	0	0	0	0	0	0	0	0
4930480K15Rik	0					0	0	0	0	0	0	0	0	0
4930480K23Rik	66.3	-1.17642	-1.23284	0.00035067	0.00117839	61.788	89.302	142.418	75.288	76.149	56.445	35.679	42.966	16.849
4930481A15Rik	365.9	-0.38493	-0.40343	0.244366	0.359806	573.216	376.411	349.065	489.804	260.95	469.382	114.335	303.624	355.928
4930481B07Rik	2.2	0.16939	0.24296	0.815771	0.871192	2.978	0	1.396	0.865	4.643	2.971	0.811	3.819	2.106
4930483J18Rik	0.8	-0.35668	-0.759	0.651958	0.747471	0.744	0.96	1.396	1.731	0	1.485	0	0	1.053
4930483K19Rik	0					0	0	0	0	0	0	0	0	0
4930486F22Rik	0					0	0	0	0	0	0	0	0	0
4930486I03Rik	0					0	0	0	0	0	0	0	0	0
4930486L24Rik	51.3	0.75669	0.80308	0.0407955	0.0815458	52.111	31.688	22.34	47.596	38.075	49.018	64.871	31.508	124.259
4930488B22Rik	0					0	0	0	0	0	0	0	0	0
4930488N24Rik	0					0	0	0	0	0	0	0	0	0
4930500F10Rik	1	0.57038	1.03585	0.468958	0.589839	0.744	0	0	0.865	1.857	0	0.811	2.864	2.106
4930500J02Rik	0.1	0.38166	2.63962	0.461705		0	0	0	0	0	0	0.811	0	0
4930500M09Rik	0.3	0.65806	3.98286	0.278492		0	0	0	0	0	1.485	0.811	0	0
4930502E09Rik	0.9	-0.01551	-0.03206	0.984351	0.98944	0.744	0	2.793	0	0.929	1.485	0.811	0	1.053
4930502E18Rik	1.3	0.40871	0.74537	0.603506	0.706216	0	0	1.396	1.731	1.857	1.485	0	0.955	4.212
4930503B20Rik	0					0	0	0	0	0	0	0	0	0
4930503E14Rik	0					0	0	0	0	0	0	0	0	0
4930503H13Rik	0					0	0	0	0	0	0	0	0	0
4930503L19Rik	65.9	-0.88383	-0.92024	0.00423752	0.0111244	86.355	99.864	71.209	84.807	76.149	32.679	79.467	24.825	37.91
4930503O07Rik	0.2	-0.42279	-3.17847	0.450962		0.744	0.96	0	0	0	0	0	0	0
4930504O13Rik	0					0	0	0	0	0	0	0	0	0
4930505A04Rik	1.3	-1.17847	-2.0671	0.129047	0.214714	0.744	1.92	1.396	3.462	2.786	0	0.811	0.955	0
4930505G20Rik	0					0	0	0	0	0	0	0	0	0
4930505K14Rik	0					0	0	0	0	0	0	0	0	0
4930505M18Rik	0.1	-0.30314	-2.28441	0.560994		0	0	0	0	0.929	0	0	0	0
4930505N22Rik	0.9	0.26411	0.51713	0.73842	0.814427	0	1.92	0	0.865	0.929	1.485	0	1.91	1.053
4930505O20Rik	0					0	0	0	0	0	0	0	0	0
4930506C21Rik	5.6	-1.25686	-1.49518	0.0284916	0.0598831	10.422	8.642	6.981	8.654	4.643	4.456	4.054	2.864	0
4930506M07Rik	189.2	0.42447	0.43087	0.0267621	0.0567203	172.709	167.081	160.57	144.518	176.443	154.48	287.864	218.648	220.086
4930507D05Rik	7.4	0.80718	0.91423	0.110622	0.188999	3.722	3.841	12.566	2.596	4.643	10.398	10.541	10.503	7.371
4930507D10Rik	0.2	0.09337	0.59778	0.868885		0.744	0	0	0	0	0	0	0.955	0
4930509E16Rik	1.3	-0.72009	-1.21652	0.352677	0.477894	2.233	1.92	2.793	0.865	0.929	0	0.811	1.91	0
4930509G22Rik	3.1	1.28868	1.7071	0.0586681	0.110855	2.233	0	0	4.327	0.929	2.971	5.676	5.729	6.318
4930509J09Rik	0					0	0	0	0	0	0	0	0	0
4930509K18Rik	0					0	0	0	0	0	0	0	0	0
4930510E17Rik	0					0	0	0	0	0	0	0	0	0
4930511A02Rik	0					0	0	0	0	0	0	0	0	0
4930511M06Rik	3.8	-0.69728	-0.85365	0.251474	0.367677	4.467	1.92	5.585	6.058	5.572	2.971	1.622	2.864	3.159
4930511O05Rik	0					0	0	0	0	0	0	0	0	0
4930512B01Rik	0.2	-0.4374	-3.24032	0.441172		0	0	0	0.865	0.929	0	0	0	0
4930512H18Rik	10.2	0.66074	0.72048	0.131041	0.217265	5.955	11.523	5.585	9.519	7.429	5.942	12.974	15.277	17.902
4930512M02Rik	0					0	0	0	0	0	0	0	0	0
4930513N10Rik	111	0.91612	0.94427	0.000672344	0.00210984	69.977	109.467	60.039	91.73	62.219	154.48	222.182	125.078	104.251
4930513O06Rik	0					0	0	0	0	0	0	0	0	0
4930515B02Rik	0					0	0	0	0	0	0	0	0	0
4930515G01Rik	2.1	0.92383	1.33125	0.206001	0.313614	1.489	0	0	0.865	3.715	1.485	4.054	3.819	3.159
4930515G13Rik	0					0	0	0	0	0	0	0	0	0
4930515L19Rik	0					0	0	0	0	0	0	0	0	0
4930516B21Rik	36.1	-0.48474	-0.5061	0.127103	0.212192	54.344	36.489	27.925	44.134	43.646	38.62	21.083	41.056	17.902
4930516K23Rik	0					0	0	0	0	0	0	0	0	0
4930517E11Rik	0					0	0	0	0	0	0	0	0	0
4930517J16Rik	0					0	0	0	0	0	0	0	0	0
4930517L18Rik	0					0	0	0	0	0	0	0	0	0
4930517O19Rik	0					0	0	0	0	0	0	0	0	0
4930518C09Rik	0					0	0	0	0	0	0	0	0	0
4930518I15Rik	3	-0.72926	-1.14269	0.333001	0.457581	10.422	2.881	4.189	1.731	0	5.942	0.811	0.955	0
4930518J20Rik	0					0	0	0	0	0	0	0	0	0
4930519A11Rik	0					0	0	0	0	0	0	0	0	0
4930519D14Rik	0					0	0	0	0	0	0	0	0	0
4930519F09Rik	1.1	-0.90463	-1.65631	0.248683	0.364618	1.489	1.92	2.793	0.865	0.929	0	0.811	0.955	0
4930519F16Rik	0					0	0	0	0	0	0	0	0	0
4930519F24Rik	0					0	0	0	0	0	0	0	0	0
4930519G04Rik	0					0	0	0	0	0	0	0	0	0
4930519P11Rik	0.1	-0.27788	-2.0744	0.591107		0.744	0	0	0	0	0	0	0	0
4930520O04Rik	16.2	-0.22124	-0.23962	0.599717	0.703152	13.4	13.443	16.755	26.827	16.716	14.854	19.461	20.051	4.212
4930521E06Rik	0.2	-0.42279	-3.17847	0.450962		0.744	0.96	0	0	0	0	0	0	0
4930522H14Rik	0					0	0	0	0	0	0	0	0	0
4930522L14Rik	15.2	-0.52702	-0.57972	0.247677	0.36345	14.144	20.165	6.981	28.557	19.502	11.883	21.894	7.638	6.318
4930522N08Rik	0					0	0	0	0	0	0	0	0	0
4930522O17Rik	7.7	1.03385	1.19419	0.0541168	0.103558	2.233	4.801	5.585	6.923	4.643	17.825	3.244	15.277	8.424
4930523C07Rik	512.2	-0.23312	-0.2352	0.115434	0.19603	556.839	485.878	555.711	624.803	520.972	472.353	498.693	372.369	522.309
4930524B15Rik	0.5	-0.21098	-0.79047	0.767849		0	0	0	1.731	0.929	1.485	0	0	0
4930524J08Rik	8.9	1.57236	1.79068	0.00239498	0.00664552	1.489	5.761	1.396	7.788	4.643	8.912	16.218	22.915	10.53
4930524N10Rik	0.1	0.4029	2.8048	0.440456		0	0	0	0	0	0	0	0.955	0
4930524O07Rik	2.2	0.51813	0.79323	0.49243	0.612117	1.489	0	1.396	1.731	3.715	0	1.622	8.593	1.053
4930524O08Rik	0					0	0	0	0	0	0	0	0	0
4930525G20Rik	4.7	-1.3522	-1.75838	0.0380749	0.0768202	5.955	9.602	6.981	6.923	3.715	5.942	0	2.864	0
4930526A20Rik	1.3	0.62115	0.99215	0.417836	0.542172	1.489	0	0	0.865	1.857	1.485	1.622	1.91	2.106
4930526F13Rik	0					0	0	0	0	0	0	0	0	0
4930526L06Rik	0					0	0	0	0	0	0	0	0	0
4930527A07Rik	0					0	0	0	0	0	0	0	0	0
4930527B05Rik	0					0	0	0	0	0	0	0	0	0
4930527E20Rik	0					0	0	0	0	0	0	0	0	0
4930527J03Rik	0					0	0	0	0	0	0	0	0	0
4930528D03Rik	0					0	0	0	0	0	0	0	0	0
4930528G23Rik	0					0	0	0	0	0	0	0	0	0
4930528P14Rik	0					0	0	0	0	0	0	0	0	0
4930529C04Rik	0.1	-0.30698	-2.31662	0.556507		0	0.96	0	0	0	0	0	0	0
4930529I22Rik	0					0	0	0	0	0	0	0	0	0
4930532G15Rik	1	-0.00164	-0.0036	0.99834	0.998693	0.744	1.92	1.396	0	0.929	4.456	0	0	0
4930532M18Rik	0					0	0	0	0	0	0	0	0	0
4930533B01Rik	0					0	0	0	0	0	0	0	0	0
4930533D04Rik	0					0	0	0	0	0	0	0	0	0
4930533I22Rik	0					0	0	0	0	0	0	0	0	0
4930533K18Rik	0.1	0.4029	2.8048	0.440456		0	0	0	0	0	0	0	0.955	0
4930533L02Rik	0					0	0	0	0	0	0	0	0	0
4930533P14Rik	0					0	0	0	0	0	0	0	0	0
4930534D22Rik	0.6	-0.05372	-0.1351	0.944864	0.963213	0.744	0.96	1.396	0	0	1.485	0.811	0	0
4930535E02Rik	0					0	0	0	0	0	0	0	0	0
4930535G08Rik	0					0	0	0	0	0	0	0	0	0
4930535I16Rik	0.6	-1.10492	-4.79794	0.13736	0.225442	0	0.96	2.793	0	1.857	0	0	0	0
4930535L15Rik	0.2	0.06744	0.4326	0.904444		0.744	0	0	0	0	0	0.811	0	0
4930535O05Rik	0					0	0	0	0	0	0	0	0	0
4930538E20Rik	0.1	-0.27788	-2.0744	0.591107		0.744	0	0	0	0	0	0	0	0
4930538K18Rik	1.9	-0.24688	-0.36985	0.739788	0.815528	0.744	0.96	1.396	3.462	3.715	1.485	0	1.91	3.159
4930539E08Rik	3	0.32685	0.4247	0.625338	0.724197	4.467	1.92	0	3.462	2.786	1.485	1.622	5.729	5.265
4930539J05Rik	6	0.00376	0.00434	0.994416	0.996349	4.467	2.881	6.981	8.654	7.429	2.971	4.054	10.503	6.318
4930539M17Rik	0					0	0	0	0	0	0	0	0	0
4930540E01Rik	0					0	0	0	0	0	0	0	0	0
4930540M05Rik	1.6	1.50609	2.37657	0.0463241	0.0908111	0.744	0.96	0	0.865	0	2.971	2.433	1.91	4.212
4930542C12Rik	0					0	0	0	0	0	0	0	0	0
4930542C16Rik	0					0	0	0	0	0	0	0	0	0
4930544D05Rik	0.1	-0.30314	-2.28441	0.560994		0	0	0	0	0.929	0	0	0	0
4930544G11Rik	0					0	0	0	0	0	0	0	0	0
4930544I03Rik	0.1	0.41506	2.90536	0.42898		0	0	0	0	0	0	0	0	1.053
4930544L04Rik	0					0	0	0	0	0	0	0	0	0
4930544M13Rik	0					0	0	0	0	0	0	0	0	0
4930545L23Rik	0.1	-0.27788	-2.0744	0.591107		0.744	0	0	0	0	0	0	0	0
4930546C10Rik	0					0	0	0	0	0	0	0	0	0
4930547E08Rik	0.3	-0.13651	-0.57735	0.839738		0	0.96	0	0.865	0	0	0	0.955	0
4930547M16Rik	3.6	-0.59292	-0.72266	0.329117	0.453818	4.467	3.841	4.189	4.327	5.572	1.485	4.865	1.91	2.106
4930548G14Rik	0					0	0	0	0	0	0	0	0	0
4930548H24Rik	0.3	0.76911	4.29035	0.228879		0	0	0	0	0	0	1.622	0	1.053
4930548K13Rik	0					0	0	0	0	0	0	0	0	0
4930549C01Rik	0					0	0	0	0	0	0	0	0	0
4930550C14Rik	2.7	1.50423	2.27515	0.0428587	0.0850308	0	0.96	2.793	1.731	0	0	8.92	5.729	4.212
4930550C17Rik	0					0	0	0	0	0	0	0	0	0
4930550L24Rik	0.1	-0.27788	-2.0744	0.591107		0.744	0	0	0	0	0	0	0	0
4930551L18Rik	0					0	0	0	0	0	0	0	0	0
4930551O13Rik	0.4	-0.10407	-0.41515	0.881981		0	0	1.396	0.865	0	1.485	0	0	0
4930552N02Rik	0					0	0	0	0	0	0	0	0	0
4930552P12Rik	27.3	-0.75656	-0.81167	0.0554116	0.105689	17.122	35.529	41.888	30.288	42.718	34.164	8.109	21.005	14.743
4930553M12Rik	0					0	0	0	0	0	0	0	0	0
4930554C24Rik	0					0	0	0	0	0	0	0	0	0
4930554G24Rik	0					0	0	0	0	0	0	0	0	0
4930554H23Rik	0					0	0	0	0	0	0	0	0	0
4930555B11Rik	0					0	0	0	0	0	0	0	0	0
4930555B12Rik	0					0	0	0	0	0	0	0	0	0
4930555F03Rik	0					0	0	0	0	0	0	0	0	0
4930555G01Rik	0.1	-0.30314	-2.28441	0.560994		0	0	0	0	0.929	0	0	0	0
4930555K19Rik	0					0	0	0	0	0	0	0	0	0
4930555M17Rik	0					0	0	0	0	0	0	0	0	0
4930555O08Rik	0					0	0	0	0	0	0	0	0	0
4930556G01Rik	0					0	0	0	0	0	0	0	0	0
4930556G22Rik	0					0	0	0	0	0	0	0	0	0
4930556I23Rik	0					0	0	0	0	0	0	0	0	0
4930556J24Rik	0.3	-0.51513	-3.5337	0.392113		0	0.96	1.396	0	0	0	0	0	0
4930556L07Rik	0					0	0	0	0	0	0	0	0	0
4930556M19Rik	19.7	0.09095	0.0954	0.785168	0.84967	17.866	14.403	13.963	19.904	28.788	22.281	17.839	19.096	23.167
4930556N13Rik	0.3	0.30128	1.56965	0.627518		0.744	0	0	0	0	0	0	1.91	0
4930557A04Rik	0.1	0.4029	2.8048	0.440456		0	0	0	0	0	0	0	0.955	0
4930557F10Rik	0					0	0	0	0	0	0	0	0	0
4930558G05Rik	0					0	0	0	0	0	0	0	0	0
4930558J18Rik	1.3	1.67826	3.8445	0.0338643	0.0694991	0	0	0	0	0.929	5.942	4.054	0	1.053
4930558J22Rik	0.1	0.38166	2.63962	0.461705		0	0	0	0	0	0	0.811	0	0
4930558K02Rik	0					0	0	0	0	0	0	0	0	0
4930558N11Rik	0					0	0	0	0	0	0	0	0	0
4930562A09Rik	0.5	0.71354	2.34364	0.333546		0	0	0	0	0.929	0	1.622	0	2.106
4930562C15Rik	1.4	-0.75007	-1.38459	0.340252	0.465192	0.744	3.841	4.189	0	0.929	0	1.622	0.955	0
4930562D21Rik	0					0	0	0	0	0	0	0	0	0
4930562F07Rik	0.5	0.23883	0.8034	0.739426		0	0.96	0	0.865	0	0	2.433	0	0
4930562F17Rik	0					0	0	0	0	0	0	0	0	0
4930563D23Rik	2	-0.0289	-0.04206	0.968611	0.979032	3.722	2.881	0	2.596	0.929	2.971	3.244	0	2.106
4930563E18Rik	1.1	0.20477	0.4154	0.795718	0.857024	0	0.96	0	0	3.715	1.485	1.622	1.91	0
4930563E22Rik	4	-0.19654	-0.23955	0.746077	0.82018	8.189	1.92	2.793	4.327	3.715	5.942	4.054	2.864	2.106
4930563I02Rik	0.1	0.4029	2.8048	0.440456		0	0	0	0	0	0	0	0.955	0
4930564B18Rik	0					0	0	0	0	0	0	0	0	0
4930564D02Rik	0					0	0	0	0	0	0	0	0	0
4930565D16Rik	0.1	0.38166	2.63962	0.461705		0	0	0	0	0	0	0.811	0	0
4930565N06Rik	1.7	-1.62289	-3.43422	0.0393091	0.0789809	5.211	3.841	4.189	0.865	0	0	0	0	1.053
4930566N20Rik	0					0	0	0	0	0	0	0	0	0
4930567H17Rik	0					0	0	0	0	0	0	0	0	0
4930568A12Rik	1.1	0.92197	1.6004	0.237177	0.350842	0.744	0	1.396	0	0.929	1.485	2.433	1.91	1.053
4930568D16Rik	0					0	0	0	0	0	0	0	0	0
4930568G15Rik	0					0	0	0	0	0	0	0	0	0
4930569F06Rik	0					0	0	0	0	0	0	0	0	0
4930570D08Rik	0					0	0	0	0	0	0	0	0	0
4930570G19Rik	1.6	1.43644	2.32572	0.0596552	0.112463	0	0.96	0	0	1.857	2.971	2.433	2.864	3.159
4930570N18Rik	0.1	0.41506	2.90536	0.42898		0	0	0	0	0	0	0	0	1.053
4930570N19Rik	1.7	0.43177	0.64278	0.560913	0.670948	0.744	1.92	1.396	1.731	0.929	2.971	1.622	3.819	0
4930571K23Rik	0					0	0	0	0	0	0	0	0	0
4930571N24Rik	0					0	0	0	0	0	0	0	0	0
4930572O03Rik	0.3	0.6991	4.10972	0.259529		0	0	0	0	0	1.485	0	0	1.053
4930577H14Rik	0					0	0	0	0	0	0	0	0	0
4930577N17Rik	42.8	-0.16138	-0.16583	0.527689	0.642411	36.477	46.091	48.869	47.596	46.432	38.62	38.112	54.423	28.432
4930578C19Rik	96.2	-1.80161	-1.8365	0	2e-15	166.754	137.313	163.362	118.557	119.796	47.532	34.868	36.282	41.069
4930578G10Rik	0.5	-0.49786	-1.50689	0.510835		1.489	0	1.396	0.865	0	0	0	0	1.053
4930578I06Rik	0.1	0.41506	2.90536	0.42898		0	0	0	0	0	0	0	0	1.053
4930578I07Rik	0					0	0	0	0	0	0	0	0	0
4930578M01Rik	3	0.40122	0.51183	0.538788	0.651362	2.233	2.881	0	4.327	2.786	2.971	2.433	2.864	6.318
4930579C12Rik	0.1	-0.29505	-2.21685	0.570521		0	0	0	0.865	0	0	0	0	0
4930579D09Rik	0					0	0	0	0	0	0	0	0	0
4930579F01Rik	0.4	0.12992	0.39816	0.860352		0	0	0	0.865	0.929	0	0.811	0	1.053
4930579G18Rik	6	-1.53923	-1.81305	0.00602428	0.0151914	7.444	10.563	12.566	7.788	6.501	0	2.433	2.864	4.212
4930579G24Rik	64.5	0.6206	0.63432	0.00711817	0.0176379	52.855	47.051	58.643	46.73	55.719	57.93	107.037	84.022	70.554
4930579H20Rik	0.4	0.24679	0.86995	0.728865		1.489	0	0	0	0	1.485	0	0	1.053
4930579K19Rik	4.3	0.58324	0.73822	0.365327	0.49021	0.744	5.761	4.189	4.327	1.857	4.456	4.865	11.458	1.053
4930579M01Rik	0					0	0	0	0	0	0	0	0	0
4930579O11Rik	0					0	0	0	0	0	0	0	0	0
4930581F22Rik	30.8	0.36647	0.3825	0.248578	0.364545	28.289	27.847	23.736	35.48	20.43	37.135	53.518	27.689	23.167
4930583I09Rik	0					0	0	0	0	0	0	0	0	0
4930583K01Rik	0.3	-0.065	-0.36078	0.914556		1.489	0	0	0	0	0	0	0.955	0
4930583P06Rik	0					0	0	0	0	0	0	0	0	0
4930584F24Rik	0					0	0	0	0	0	0	0	0	0
4930586N03Rik	0					0	0	0	0	0	0	0	0	0
4930587A21Rik	0					0	0	0	0	0	0	0	0	0
4930588K23Rik	0					0	0	0	0	0	0	0	0	0
4930589L23Rik	0.2	0.04524	0.29013	0.936196		0	0	0	0.865	0	0	0.811	0	0
4930589P08Rik	0					0	0	0	0	0	0	0	0	0
4930590H14Rik	0.1	-0.29505	-2.21685	0.570521		0	0	0	0.865	0	0	0	0	0
4930590J08Rik	0					0	0	0	0	0	0	0	0	0
4930590L20Rik	0					0	0	0	0	0	0	0	0	0
4930591A17Rik	0					0	0	0	0	0	0	0	0	0
4930593A02Rik	0.1	-0.27788	-2.0744	0.591107		0.744	0	0	0	0	0	0	0	0
4930593C16Rik	0					0	0	0	0	0	0	0	0	0
4930594C11Rik	0.8	0.00468	0.00966	0.995276	0.996885	0.744	0.96	1.396	0.865	0	0	0	0.955	2.106
4930594M17Rik	0					0	0	0	0	0	0	0	0	0
4930594M22Rik	1.2	0.15563	0.27855	0.842922	0.890876	0	1.92	0	1.731	1.857	1.485	0	0.955	3.159
4930594O21Rik	0					0	0	0	0	0	0	0	0	0
4930595D18Rik	0.3	0.15255	0.89747	0.799		0	0	0	0.865	0	1.485	0	0	0
4930595M18Rik	0					0	0	0	0	0	0	0	0	0
4930596D02Rik	0					0	0	0	0	0	0	0	0	0
4930597A21Rik	0					0	0	0	0	0	0	0	0	0
4930597O21Rik	0.4	0.62902	1.95295	0.398486		0	0	0	0	0.929	0	0.811	0.955	1.053
4930598A11Rik	0.2	0.61056	3.85008	0.301506		0	0	0	0	0	0	0	0.955	1.053
4930598F16Rik	0					0	0	0	0	0	0	0	0	0
4930599A14Rik	0					0	0	0	0	0	0	0	0	0
4930599N23Rik	13.5	-0.61407	-0.65417	0.10591	0.182244	15.633	18.244	18.151	16.442	13.001	8.912	14.596	9.548	7.371
4931400O07Rik	0					0	0	0	0	0	0	0	0	0
4931403E22Rik	0.3	-0.464	-3.7595	0.42167		0	0	2.793	0	0	0	0	0	0
4931403G20Rik	0.1	0.41506	2.90536	0.42898		0	0	0	0	0	0	0	0	1.053
4931403M11Rik	0.3	-0.50245	-3.48337	0.399853		0	0	1.396	0.865	0	0	0	0	0
4931406B18Rik	0.7	1.5998	5.53118	0.0374464	0.0758145	0	0	0	0	0	0	3.244	0.955	2.106
4931406C07Rik	309.9	0.31898	0.32232	0.0465722	0.0912614	274.697	297.672	268.082	295.959	260.022	298.563	418.416	388.601	287.48
4931406G06Rik	0.2	-0.34488	-2.68546	0.516872		0	0	1.396	0	0	0	0	0	0
4931406P16Rik	488.6	-3.14725	-3.22493	0	0	811.436	868.051	1031.84	645.572	689.986	138.141	60.005	71.61	81.084
4931408C20Rik	0					0	0	0	0	0	0	0	0	0
4931409K22Rik	0					0	0	0	0	0	0	0	0	0
4931413I07Rik	0.6	0.88815	2.7618	0.236084		0.744	0	0	0	0	0	2.433	0	2.106
4931413K12Rik	1.4	0.58352	1.00476	0.455786	0.577283	3.722	0	0	0.865	0	1.485	1.622	3.819	1.053
4931414P19Rik	106.2	-0.27169	-0.27683	0.202771	0.309719	107.199	129.631	136.833	103.845	99.365	99.521	104.604	111.711	63.183
4931415C17Rik	0.7	0.13987	0.32623	0.858273	0.901722	0	0.96	1.396	0.865	0	0	0	1.91	1.053
4931417E11Rik	0					0	0	0	0	0	0	0	0	0
4931422A03Rik	0.8	-1.4095	-5.33575	0.068016	0.125655	2.978	2.881	0	1.731	0	0	0	0	0
4931423N10Rik	0					0	0	0	0	0	0	0	0	0
4931428F04Rik	66.7	0.14734	0.15059	0.522111	0.637979	55.088	71.057	64.228	66.634	62.219	63.872	86.765	83.067	47.387
4931428L18Rik	0.3	0.36575	1.51695	0.587232		0.744	0	0	0	0	0	0.811	0	1.053
4931429I11Rik	0.3	0.32633	1.35326	0.628477		0	0	0	0.865	0	0	0.811	0.955	0
4931429L15Rik	0.3	0.3422	1.40595	0.613736		0	0	0	0.865	0	0	0.811	0	1.053
4931429P17Rik	0					0	0	0	0	0	0	0	0	0
4931431C16Rik	1.6	-0.22295	-0.35211	0.770552	0.838529	1.489	2.881	0	2.596	1.857	0	2.433	2.864	0
4931431F19Rik	0					0	0	0	0	0	0	0	0	0
4931440F15Rik	1.4	-0.50858	-0.7853	0.499491	0.618345	2.233	1.92	0	2.596	1.857	1.485	0.811	0.955	1.053
4931440J10Rik	1.1	0.14292	0.29539	0.856531	0.900505	0.744	2.881	1.396	0	0	0	0.811	3.819	0
4931440P22Rik	14.3	0.50941	0.54187	0.17572	0.27536	12.655	11.523	15.359	7.788	13.001	10.398	22.705	19.096	15.796
4932411E22Rik	0					0	0	0	0	0	0	0	0	0
4932411K12Rik	0.2	0.45329	3.26812	0.397309		0	0	0	0	0	1.485	0	0	0
4932411N23Rik	0					0	0	0	0	0	0	0	0	0
4932412D23Rik	0					0	0	0	0	0	0	0	0	0
4932413F04Rik	0.2	0.09337	0.59778	0.868885		0.744	0	0	0	0	0	0	0.955	0
4932414J04Rik	0					0	0	0	0	0	0	0	0	0
4932414N04Rik	0					0	0	0	0	0	0	0	0	0
4932415D10Rik	0					0	0	0	0	0	0	0	0	0
4932415M13Rik	0					0	0	0	0	0	0	0	0	0
4932416K20Rik	0					0	0	0	0	0	0	0	0	0
4932418E24Rik	0.2	-0.4374	-3.24032	0.441172		0	0	0	0.865	0.929	0	0	0	0
4932429P05Rik	0					0	0	0	0	0	0	0	0	0
4932430I15Rik	0.4	-0.19866	-0.8104	0.773397		0	0.96	1.396	0	0	0	0	0.955	0
4932431L22Rik	0					0	0	0	0	0	0	0	0	0
4932431P20Rik	0					0	0	0	0	0	0	0	0	0
4932435O22Rik	4.5	-0.86997	-1.03392	0.12926	0.214977	4.467	4.801	5.585	6.923	7.429	4.456	3.244	1.91	2.106
4932438A13Rik	1452.1	-2.03959	-2.07886	0	0	1949.68	2739.55	2651.5	1781.81	1862.87	689.22	478.421	362.821	552.847
4932438H23Rik	1.1	-0.15173	-0.30462	0.84789	0.894278	0.744	0	0	3.462	1.857	0	0.811	0	3.159
4932441J04Rik	129.5	0.06413	0.06561	0.784809	0.849474	135.488	152.677	135.437	110.768	99.365	142.597	81.088	168.044	140.055
4932442E05Rik	1.2	-0.9308	-1.73168	0.235962	0.349509	0.744	1.92	4.189	0.865	0.929	0	0.811	0.955	0
4932442L08Rik	0.6	-0.31712	-1.15027	0.663577		0	0.96	2.793	0	0	1.485	0	0	0
4932443I19Rik	0.1	0.38166	2.63962	0.461705		0	0	0	0	0	0	0.811	0	0
4932443L11Rik	0.3	0.68307	4.06094	0.266806		0	0	0	0	0	1.485	0	0.955	0
4932702P03Rik	3	0.03759	0.04924	0.955211	0.970145	4.467	1.92	2.793	4.327	0.929	7.427	2.433	0.955	2.106
4933400A11Rik	0					0	0	0	0	0	0	0	0	0
4933400C23Rik	0					0	0	0	0	0	0	0	0	0
4933400F21Rik	0.4	0.23664	0.7142	0.750556		0.744	0	0	0.865	0	1.485	0	0.955	0
4933401B06Rik	0					0	0	0	0	0	0	0	0	0
4933401J01Rik	0					0	0	0	0	0	0	0	0	0
4933402C06Rik	0					0	0	0	0	0	0	0	0	0
4933402D24Rik	2.6	-1.59138	-2.36352	0.0279559	0.0589041	2.233	8.642	4.189	3.462	1.857	1.485	0.811	0	1.053
4933402E13Rik	0.3	-0.70728	-3.76696	0.290234		0.744	0	0	0.865	0.929	0	0	0	0
4933402J07Rik	0					0	0	0	0	0	0	0	0	0
4933402N03Rik	0					0	0	0	0	0	0	0	0	0
4933402N22Rik	0					0	0	0	0	0	0	0	0	0
4933402P03Rik	0.2	0.45329	3.26812	0.397309		0	0	0	0	0	1.485	0	0	0
4933403L11Rik	0.1	0.41506	2.90536	0.42898		0	0	0	0	0	0	0	0	1.053
4933403O03Rik	0					0	0	0	0	0	0	0	0	0
4933403O08Rik	0					0	0	0	0	0	0	0	0	0
4933404I11Rik	0					0	0	0	0	0	0	0	0	0
4933404K08Rik	0					0	0	0	0	0	0	0	0	0
4933404O12Rik	41.4	0.8827	0.93455	0.0150749	0.0342577	20.844	24.966	22.34	40.673	39.003	25.252	56.762	96.434	46.334
4933405D12Rik	0.2	0.07116	0.45531	0.90044		0	0	0	0.865	0	0	0	0.955	0
4933405E24Rik	0					0	0	0	0	0	0	0	0	0
4933405L10Rik	0.1	-0.27788	-2.0744	0.591107		0.744	0	0	0	0	0	0	0	0
4933405O20Rik	0					0	0	0	0	0	0	0	0	0
4933406C10Rik	2.7	0.70965	0.92324	0.288986	0.410327	3.722	1.92	1.396	2.596	0	2.971	4.054	4.774	3.159
4933406D12Rik	0					0	0	0	0	0	0	0	0	0
4933406F09Rik	0					0	0	0	0	0	0	0	0	0
4933406G16Rik	0.2	0.5202	3.59619	0.349806		0	0	0	0	0	0	1.622	0	0
4933406I18Rik	0.3	-0.60989	-3.88994	0.337132		0	1.92	0	0	0.929	0	0	0	0
4933406J08Rik	0					0	0	0	0	0	0	0	0	0
4933406J10Rik	0					0	0	0	0	0	0	0	0	0
4933406K04Rik	0					0	0	0	0	0	0	0	0	0
4933406M09Rik	0.2	-0.40861	-3.11493	0.460629		0.744	0	0	0.865	0	0	0	0	0
4933406P04Rik	17.4	-0.30024	-0.3178	0.407291	0.531551	24.566	21.125	9.774	22.5	16.716	16.339	20.272	12.412	12.637
4933407E24Rik	1.6	-0.03065	-0.04899	0.968088	0.978683	3.722	0	1.396	0.865	1.857	1.485	1.622	0	3.159
4933407I08Rik	0					0	0	0	0	0	0	0	0	0
4933407K13Rik	9.7	-0.94586	-1.04465	0.0403887	0.0808385	14.144	12.483	18.151	12.115	6.501	5.942	7.298	7.638	3.159
4933407L21Rik	0.5	1.21765	4.88887	0.0960332		0	0	0	0	0	1.485	0.811	1.91	0
4933408B17Rik	4.8	0.14597	0.17083	0.793629	0.855657	2.978	7.682	4.189	5.192	2.786	4.456	4.054	7.638	4.212
4933408J17Rik	0.3	-0.1481	-0.64204	0.823863		0.744	0.96	0	0	0	0	0.811	0	0
4933408N05Rik	0.2	0.45329	3.26812	0.397309		0	0	0	0	0	1.485	0	0	0
4933409D19Rik	0					0	0	0	0	0	0	0	0	0
4933409G03Rik	0					0	0	0	0	0	0	0	0	0
4933411E06Rik	0					0	0	0	0	0	0	0	0	0
4933411G06Rik	0					0	0	0	0	0	0	0	0	0
4933411G11Rik	0.1	0.4029	2.8048	0.440456		0	0	0	0	0	0	0	0.955	0
4933411K16Rik	0.5	0.1499	0.44993	0.841326		0.744	0	1.396	0	0	1.485	0.811	0	0
4933411O13Rik	0					0	0	0	0	0	0	0	0	0
4933412A08Rik	0.3	0.14249	0.83156	0.812988		0	0	0	0	0.929	1.485	0	0	0
4933412E24Rik	0					0	0	0	0	0	0	0	0	0
4933413C19Rik	0					0	0	0	0	0	0	0	0	0
4933413G19Rik	0.4	-0.31537	-1.19762	0.655878		0	1.92	0	0	0.929	0	0	0.955	0
4933413J09Rik	4.2	0.37476	0.44497	0.515453	0.632686	2.978	5.761	4.189	3.462	1.857	4.456	4.054	3.819	7.371
4933413L06Rik	0.2	0.5625	3.69844	0.326544		0	0	0	0	0	0	0.811	0.955	0
4933414I15Rik	0					0	0	0	0	0	0	0	0	0
4933415A04Rik	6.5	0.39287	0.44822	0.452495	0.574656	4.467	6.722	1.396	8.654	6.501	4.456	7.298	12.412	6.318
4933415F23Rik	0					0	0	0	0	0	0	0	0	0
4933416C03Rik	0.1	-0.29505	-2.21685	0.570521		0	0	0	0.865	0	0	0	0	0
4933416E03Rik	0.1	0.38166	2.63962	0.461705		0	0	0	0	0	0	0.811	0	0
4933416E14Rik	0					0	0	0	0	0	0	0	0	0
4933416I08Rik	0.1	0.41506	2.90536	0.42898		0	0	0	0	0	0	0	0	1.053
4933416M07Rik	0					0	0	0	0	0	0	0	0	0
4933417A18Rik	0					0	0	0	0	0	0	0	0	0
4933417C20Rik	1.5	-0.39306	-0.58719	0.59739	0.701418	1.489	0.96	1.396	2.596	2.786	0	1.622	0.955	2.106
4933417D19Rik	8.5	-0.00418	-0.00459	0.992571	0.994859	8.933	4.801	11.17	8.654	9.286	7.427	6.487	11.458	8.424
4933417E11Rik	0.4	0.9474	4.69364	0.164245		0	0	0	0	0	0	1.622	1.91	0
4933417O13Rik	1.4	0.68618	1.11586	0.372985	0.497756	0.744	2.881	0	0	0.929	1.485	1.622	3.819	1.053
4933421A08Rik	0.2	0.5625	3.69844	0.326544		0	0	0	0	0	0	0.811	0.955	0
4933421I07Rik	0					0	0	0	0	0	0	0	0	0
4933421O10Rik	67.4	0.04481	0.04596	0.856122	0.900344	66.999	58.574	69.813	89.999	48.29	49.018	77.034	84.022	63.183
4933423P22Rik	0.5	0.36655	1.62194	0.58629		0	0	1.396	0	0	0	0	2.864	0
4933424G06Rik	0.9	1.80804	5.9058	0.0204458	0.0447643	0	0	0	0	0	1.485	0	3.819	3.159
4933424L21Rik	0					0	0	0	0	0	0	0	0	0
4933424M12Rik	3.2	3.05446	5.17935	3.38012e-05	0.000141453	0	0	1.396	0	0	2.971	10.541	6.684	7.371
4933425L06Rik	0.2	-0.41609	-3.19841	0.455237		0	0	0	1.731	0	0	0	0	0
4933426K07Rik	0.1	0.4029	2.8048	0.440456		0	0	0	0	0	0	0	0.955	0
4933427D06Rik	0.1	-0.30698	-2.31662	0.556507		0	0.96	0	0	0	0	0	0	0
4933427D14Rik	121	0.22776	0.23101	0.221327	0.331973	122.088	120.989	111.701	124.614	82.65	127.743	153.257	126.988	118.994
4933427E11Rik	0.9	0.37451	0.76368	0.635771	0.733334	0	0	0	2.596	0.929	0	0.811	1.91	2.106
4933427E13Rik	0					0	0	0	0	0	0	0	0	0
4933427G17Rik	0.7	-0.07641	-0.22952	0.918112	0.944797	0	2.881	0	0	0.929	0	2.433	0	0
4933427G23Rik	7.6	0.45585	0.50894	0.345881	0.470999	4.467	6.722	5.585	11.25	3.715	8.912	6.487	10.503	10.53
4933427I04Rik	0.2	-0.48535	-3.4132	0.410488		0.744	0	1.396	0	0	0	0	0	0
4933427I22Rik	0					0	0	0	0	0	0	0	0	0
4933427J07Rik	0.1	0.41506	2.90536	0.42898		0	0	0	0	0	0	0	0	1.053
4933428C19Rik	0					0	0	0	0	0	0	0	0	0
4933428G20Rik	0.9	0.80952	1.94267	0.301242	0.423843	0	0	0	0	1.857	2.971	0	0.955	2.106
4933428M09Rik	0					0	0	0	0	0	0	0	0	0
4933429H19Rik	1.1	-0.07569	-0.13164	0.922858	0.948014	1.489	1.92	1.396	0	0.929	1.485	0.811	1.91	0
4933430I17Rik	4.5	1.20307	1.46879	0.0468711	0.0917442	2.978	3.841	4.189	0.865	0.929	11.883	7.298	5.729	3.159
4933430M04Rik	0					0	0	0	0	0	0	0	0	0
4933431E20Rik	62.9	-1.01379	-1.03817	2.30699e-05	9.99815e-05	72.955	88.341	64.228	91.73	90.079	44.562	45.409	43.92	25.273
4933431K14Rik	48.9	-0.22556	-0.23061	0.33082	0.455438	50.622	48.972	44.68	64.903	52.933	35.649	43.788	54.423	44.228
4933431K23Rik	99.9	-1.46839	-1.51891	1.96664e-07	1.24194e-06	174.943	133.472	114.493	165.287	111.438	86.152	42.166	34.373	36.856
4933433C11Rik	0.4	0.36319	1.38912	0.608631		0	0	1.396	0	0	1.485	0	0	1.053
4933433F19Rik	0					0	0	0	0	0	0	0	0	0
4933433G15Rik	0.5	-0.15336	-0.43399	0.839245		0	0	1.396	0.865	0.929	0	1.622	0	0
4933434E20Rik	1280.5	0.14071	0.14171	0.287541	0.408684	1166.53	1065.86	1178.44	1412.3	1297.32	1376.95	1257.68	1245.05	1524.81
4933434M16Rik	0					0	0	0	0	0	0	0	0	0
4933435F18Rik	0					0	0	0	0	0	0	0	0	0
4933436E23Rik	0					0	0	0	0	0	0	0	0	0
4933436F18Rik	1.1	-0.0446	-0.07477	0.954116	0.969473	1.489	0.96	1.396	0.865	0.929	1.485	0	1.91	1.053
4933436I01Rik	0.1	-0.29505	-2.21685	0.570521		0	0	0	0.865	0	0	0	0	0
4933436I20Rik	0					0	0	0	0	0	0	0	0	0
4933438A12Rik	0					0	0	0	0	0	0	0	0	0
4933438K21Rik	0.3	-0.51097	-3.51736	0.394636		0	0	1.396	0	0.929	0	0	0	0
4933439C10Rik	32.4	0.8828	0.93006	0.0111003	0.0261208	26.8	18.244	29.321	28.557	13.001	46.047	49.464	59.197	21.061
4933439K11Rik	3.5	0.83311	1.20985	0.256465	0.373076	5.211	0	4.189	1.731	0	0	8.109	7.638	4.212
4933440J02Rik	5.2	-0.07754	-0.09154	0.891486	0.925716	3.722	6.722	2.793	9.519	3.715	5.942	2.433	3.819	8.424
4933440M02Rik	0					0	0	0	0	0	0	0	0	0
4933440N22Rik	2.5	0.68268	0.91327	0.318807	0.443146	0.744	2.881	1.396	0.865	2.786	5.942	2.433	1.91	3.159
5031410I06Rik	0					0	0	0	0	0	0	0	0	0
5031414D18Rik	41.3	0.89349	0.95363	0.020218	0.0443392	21.589	17.284	50.265	25.096	33.431	32.679	97.306	61.107	32.644
5031415H12Rik	0.2	-0.4177	-3.15785	0.454399		0.744	0	0	0	0.929	0	0	0	0
5031425E22Rik	207.4	0.03842	0.03884	0.813757	0.869648	224.82	169.001	219.213	229.325	181.086	242.118	213.262	189.049	199.025
5031425F14Rik	6.4	1.31484	1.84526	0.0665694	0.123339	0.744	0.96	2.793	6.923	3.715	0	23.516	18.141	1.053
5031434C07Rik	0.6	-0.13586	-0.34282	0.860718		0	0.96	1.396	0.865	0	0	0.811	0.955	0
5031434O11Rik	15.8	0.13895	0.14705	0.700691	0.785889	19.355	13.443	13.963	15.577	13.001	17.825	17.839	21.96	9.477
5031439G07Rik	1872.6	0.08621	0.0869	0.538736	0.651362	1651.9	1938.71	1992.46	1709.12	1823.87	1544.8	2115.59	2184.57	1892.32
5033403F01Rik	1	0.27428	0.47041	0.72546	0.80497	0.744	0.96	0	1.731	0.929	1.485	1.622	1.91	0
5033404E19Rik	0.1	0.38166	2.63962	0.461705		0	0	0	0	0	0	0.811	0	0
5033417F24Rik	10.8	-0.2439	-0.26677	0.581977	0.688419	8.933	8.642	5.585	18.173	16.716	10.398	8.109	12.412	8.424
5033423K11Rik	0					0	0	0	0	0	0	0	0	0
5033426O07Rik	0.5	0.82457	2.35261	0.28025		0	0.96	0	0	0	0	0.811	1.91	1.053
5033428I22Rik	141	0.65188	0.66701	0.0057118	0.0144882	109.432	103.705	103.323	124.614	118.867	157.451	256.239	186.185	109.516
5033430I15Rik	98.3	0.54354	0.55836	0.032737	0.0674649	76.677	74.898	76.794	88.269	90.079	120.316	157.311	138.445	62.129
5133400J02Rik	0					0	0	0	0	0	0	0	0	0
5330406M23Rik	1.3	1.14944	2.02964	0.141749	0.231361	0.744	1.92	0	0	0	1.485	1.622	4.774	1.053
5330411J11Rik	0.1	0.41506	2.90536	0.42898		0	0	0	0	0	0	0	0	1.053
5330413P13Rik	3.5	-1.03029	-1.32818	0.112985	0.192464	3.722	7.682	4.189	4.327	3.715	4.456	1.622	0	2.106
5330416C01Rik	0.7	0.55912	1.42937	0.470146	0.591015	0	0	1.396	0	0.929	0	3.244	0	1.053
5330417C22Rik	1.7	-0.34524	-0.53616	0.647475	0.743664	0.744	3.841	1.396	0.865	2.786	1.485	0	2.864	1.053
5330417H12Rik	0.2	0.45329	3.26812	0.397309		0	0	0	0	0	1.485	0	0	0
5330426P16Rik	256.1	0.42799	0.43696	0.0566159	0.107613	160.054	272.706	209.439	231.056	234.948	242.118	433.012	266.387	254.836
5330429C05Rik	0.2	-0.4374	-3.24032	0.441172		0	0	0	0.865	0.929	0	0	0	0
5330434G04Rik	0					0	0	0	0	0	0	0	0	0
5330438D12Rik	13.7	0.42469	0.45857	0.303539	0.426167	9.678	9.602	19.548	13.846	6.501	20.795	20.272	13.367	9.477
5330438I03Rik	0					0	0	0	0	0	0	0	0	0
5330439A09Rik	0.6	0.20879	0.4874	0.789534	0.852494	0.744	0.96	0	0	0.929	1.485	1.622	0	0
5330439B14Rik	1.3	-0.87584	-1.6538	0.264634	0.382362	1.489	2.881	2.793	1.731	0	1.485	0	0	1.053
5330439K02Rik	3.5	-0.21543	-0.26742	0.73001	0.808029	1.489	5.761	5.585	3.462	2.786	2.971	2.433	4.774	2.106
5430400D12Rik	1	-0.01383	-0.02336	0.985816	0.990463	2.233	0.96	0	0.865	0.929	1.485	0.811	0.955	1.053
5430401F13Rik	0					0	0	0	0	0	0	0	0	0
5430402E10Rik	0					0	0	0	0	0	0	0	0	0
5430402O13Rik	5.3	1.14548	1.34493	0.0411626	0.0821305	2.233	3.841	1.396	6.058	1.857	11.883	4.865	8.593	7.371
5430403G16Rik	10.6	0.51696	0.61116	0.36806	0.49301	8.933	4.801	1.396	17.308	10.215	10.398	28.381	10.503	3.159
5430405H02Rik	21.6	0.58231	0.60915	0.0733753	0.133786	23.078	11.523	12.566	21.634	17.644	32.679	28.381	24.825	22.114
5430416N02Rik	3.1	0.44311	0.57792	0.508016	0.626308	3.722	0.96	5.585	1.731	0.929	1.485	4.865	1.91	6.318
5430416O09Rik	110.1	0.20243	0.20781	0.420068	0.54417	142.187	74.898	83.776	120.288	91.008	158.936	97.306	92.615	129.524
5430419D17Rik	4.7	-0.86199	-1.07014	0.165337	0.261967	2.978	5.761	8.378	8.654	4.643	2.971	0.811	6.684	1.053
5430420F09Rik	0.1	0.4029	2.8048	0.440456		0	0	0	0	0	0	0	0.955	0
5430421N21Rik	0.9	1.30302	3.19463	0.0977062	0.170361	0	0.96	0	0	0	0	0.811	2.864	3.159
5430427M07Rik	0					0	0	0	0	0	0	0	0	0
5430427O19Rik	33.8	2.34061	2.54031	4.2371e-08	3.02222e-07	12.655	14.403	2.793	10.385	13.001	25.252	112.713	45.83	67.395
5430433H01Rik	0					0	0	0	0	0	0	0	0	0
5430435G22Rik	370.1	1.59992	1.67998	2.13739e-06	1.11763e-05	216.631	195.888	208.043	183.46	131.868	297.078	1184.7	558.554	354.875
5530400C23Rik	0					0	0	0	0	0	0	0	0	0
5530400K19Rik	0					0	0	0	0	0	0	0	0	0
5530401A14Rik	0					0	0	0	0	0	0	0	0	0
5530601H04Rik	68.8	-0.20824	-0.21824	0.530089	0.644079	96.032	78.739	50.265	80.48	62.219	46.047	118.389	42.011	45.281
5730403I07Rik	0.5	0.07672	0.23206	0.917956		0	0	1.396	0.865	0	0	0.811	0	1.053
5730405O15Rik	5.9	-1.23794	-1.56113	0.0511056	0.0988743	5.955	13.443	15.359	5.192	1.857	2.971	3.244	4.774	0
5730408A14Rik	0					0	0	0	0	0	0	0	0	0
5730409E04Rik	620.2	0.08151	0.08238	0.614982	0.715697	611.183	579.981	568.278	655.091	606.407	690.705	581.404	799.162	489.665
5730412P04Rik	0					0	0	0	0	0	0	0	0	0
5730416F02Rik	0.3	-0.60218	-3.86349	0.34134		0	1.92	0	0.865	0	0	0	0	0
5730419F03Rik	0.1	0.38166	2.63962	0.461705		0	0	0	0	0	0	0.811	0	0
5730420D15Rik	2.4	-1.17655	-1.7282	0.105874	0.182198	0.744	4.801	5.585	4.327	1.857	1.485	1.622	0.955	0
5730422E09Rik	1.6	-0.24117	-0.39366	0.753699	0.826315	0.744	1.92	2.793	3.462	0	1.485	0.811	0	3.159
5730435O14Rik	0.1	0.38166	2.63962	0.461705		0	0	0	0	0	0	0.811	0	0
5730437C11Rik	0					0	0	0	0	0	0	0	0	0
5730455P16Rik	1091	-1.49714	-1.51287	0	0	1355.62	1572.86	1514.94	1782.68	1439.4	683.278	539.238	440.16	490.718
5730457N03Rik	0					0	0	0	0	0	0	0	0	0
5730460C07Rik	0.2	-0.45199	-3.29898	0.431598		0	0.96	0	0	0.929	0	0	0	0
5730488B01Rik	0					0	0	0	0	0	0	0	0	0
5730507C01Rik	1.2	-0.12542	-0.27864	0.873272	0.912635	0	2.881	0	0.865	2.786	0	4.054	0	0
5730508B09Rik	114.4	0.24708	0.25206	0.261783	0.379114	88.588	108.506	121.475	119.422	90.079	127.743	152.446	82.112	139.002
5730522E02Rik	0.3	-0.73545	-3.85484	0.27678		0	0.96	0	0.865	0.929	0	0	0	0
5730559C18Rik	9	4.66528	9.1817	6.2818e-11	7.62553e-10	0	0	0	0	0	7.427	24.327	11.458	37.91
5730585A16Rik	0					0	0	0	0	0	0	0	0	0
5730596B20Rik	0.2	0.54015	3.78865	0.33792		0	0	0	0	0	0	0	1.91	0
5830405F06Rik	8.4	-1.71945	-1.98893	0.00124017	0.00367417	13.4	13.443	9.774	19.904	5.572	4.456	1.622	2.864	4.212
5830411N06Rik	0.9	0.29052	0.56688	0.713381	0.795442	1.489	0	0	0	1.857	1.485	0.811	0.955	1.053
5830415B17Rik	0.5	-0.09435	-0.27006	0.90002		0.744	0.96	0	0	0.929	0	1.622	0	0
5830415F09Rik	97	0.46637	0.47608	0.0374253	0.075795	74.444	89.302	76.794	92.595	81.721	72.784	150.824	106.937	127.418
5830415G21Rik	0.4	0.92233	4.67515	0.172106		0	0	0	0	0	0	2.433	0	1.053
5830416P10Rik	5.1	2.76335	4.26029	0.000173767	0.000624132	0	0	0	0	2.786	1.485	18.65	4.774	17.902
5830417I10Rik	76.4	-2.7191	-2.86277	1e-15	3.9e-14	129.532	154.598	159.174	77.884	95.651	32.679	9.731	11.458	16.849
5830418P13Rik	4.7	0.47386	0.56035	0.405581	0.529797	3.722	1.92	5.585	5.192	2.786	7.427	3.244	3.819	8.424
5830428H23Rik	203.9	-0.07421	-0.07597	0.755403	0.827633	242.686	223.734	203.854	217.21	156.942	178.247	304.892	151.812	155.85
5830432E09Rik	14.8	0.72609	0.79868	0.112362	0.191568	17.866	10.563	8.378	6.058	13.001	4.456	28.381	21.005	23.167
5830444B04Rik	19	0.37257	0.4499	0.532976	0.645912	31.266	8.642	1.396	32.884	6.501	35.649	4.054	20.051	30.538
5830444F18Rik	0.1	0.41506	2.90536	0.42898		0	0	0	0	0	0	0	0	1.053
5830454E08Rik	17.6	0.14247	0.1508	0.693479	0.779963	17.866	13.443	22.34	22.5	8.358	16.339	18.65	17.186	22.114
5830462I19Rik	0.6	-1.18336	-4.6634	0.117573		0.744	1.92	1.396	0	0.929	0	0	0	0
5830468F06Rik	1	0.64653	1.34895	0.413593	0.537758	0	0.96	1.396	0.865	0	2.971	3.244	0	0
5830473C10Rik	0					0	0	0	0	0	0	0	0	0
5930403N24Rik	6.7	0.1579	0.18652	0.782591	0.847953	11.167	4.801	2.793	4.327	8.358	7.427	7.298	13.367	1.053
5930409G06Rik	0					0	0	0	0	0	0	0	0	0
5930412G12Rik	1	1.20095	2.42193	0.12891	0.214539	0.744	0	0	0	0.929	1.485	3.244	2.864	0
5930422O12Rik	1.3	-0.17247	-0.28406	0.823747	0.878147	0.744	0.96	0	3.462	1.857	0	2.433	0.955	1.053
6030407O03Rik	1.6	0.09564	0.16374	0.902491	0.933427	0	4.801	0	0.865	1.857	1.485	3.244	1.91	0
6030408B16Rik	95.8	1.13967	1.16825	2.96945e-06	1.51592e-05	48.388	40.33	93.549	57.115	70.577	161.907	138.661	125.078	126.365
6030419C18Rik	586.5	-0.39583	-0.40745	0.132564	0.219277	658.082	617.43	832.171	556.438	626.838	693.676	241.643	444.934	607.605
6030442E23Rik	0					0	0	0	0	0	0	0	0	0
6030442K20Rik	3.9	-0.2759	-0.33257	0.643375	0.74007	3.722	2.881	5.585	5.192	4.643	1.485	5.676	1.91	4.212
6030443J06Rik	13.5	-0.26675	-0.28753	0.514778	0.632089	15.633	12.483	13.963	20.769	10.215	16.339	17.029	7.638	7.371
6030445D17Rik	3.2	0.92812	1.21764	0.168475	0.266047	3.722	0.96	1.396	0	3.715	4.456	2.433	7.638	4.212
6030452D12Rik	0.1	0.4029	2.8048	0.440456		0	0	0	0	0	0	0	0.955	0
6030458C11Rik	604.9	-0.44996	-0.45404	0.00255601	0.007046	605.227	757.624	759.565	656.822	655.626	610.494	427.336	473.578	498.089
6030460B20Rik	0.5	0.62946	1.90608	0.405686		0	0	1.396	0	0	1.485	0.811	0	1.053
6030468B19Rik	0.2	0.5625	3.69844	0.326544		0	0	0	0	0	0	0.811	0.955	0
6030469F06Rik	0					0	0	0	0	0	0	0	0	0
6030471H07Rik	0.1	0.38166	2.63962	0.461705		0	0	0	0	0	0	0.811	0	0
6030498E09Rik	0					0	0	0	0	0	0	0	0	0
6230400D17Rik	44.7	0.26072	0.26793	0.308387	0.431629	38.711	36.489	37.699	45	46.432	57.93	60.005	31.508	48.44
6230415J03Rik	23	-0.53109	-0.56334	0.150124	0.242378	37.966	27.847	23.736	26.827	18.573	11.883	27.57	22.915	9.477
6330403A02Rik	103.3	-0.93754	-0.97443	0.0018171	0.00517609	134.743	132.512	145.211	132.403	113.295	117.346	30.003	68.745	55.811
6330403K07Rik	59.7	0.0241	0.04188	0.975407	0.983217	167.498	1.92	110.305	5.192	9.286	197.557	13.785	21.005	10.53
6330403L08Rik	656.7	-0.45121	-0.45773	0.0160628	0.0362286	695.304	845.005	693.941	725.187	774.493	542.166	360.032	682.677	591.81
6330403N20Rik	0.3	-0.1661	-0.71197	0.80416		0	0.96	0	0.865	0	0	0.811	0	0
6330408A02Rik	356.7	-0.16606	-0.16729	0.219737	0.330104	399.763	344.724	385.368	392.016	351.958	353.522	326.786	371.415	284.321
6330409D20Rik	1.6	-0.12749	-0.19859	0.866669	0.907745	5.211	0.96	1.396	0.865	0	1.485	1.622	1.91	1.053
6330416G13Rik	577.1	-0.24709	-0.24985	0.135316	0.222973	541.206	577.1	583.637	704.418	698.344	518.4	465.447	659.762	445.437
6330418K02Rik	16.2	1.30681	1.42155	0.00247385	0.00684807	5.955	7.682	8.378	19.038	5.572	17.825	34.868	29.599	16.849
6330419J24Rik	7.1	-0.35694	-0.40871	0.497345	0.616565	5.955	9.602	12.566	6.058	6.501	2.971	4.865	12.412	3.159
6330549D23Rik	5.6	-0.07573	-0.09162	0.899979	0.931608	8.189	1.92	2.793	10.385	5.572	2.971	11.352	1.91	5.265
6330562C20Rik	20	1.63308	1.75361	4.76973e-05	0.000193354	10.422	5.761	5.585	19.904	6.501	22.281	39.733	38.192	31.591
6430503K07Rik	0					0	0	0	0	0	0	0	0	0
6430511E19Rik	5.5	-0.81405	-0.947	0.136202	0.224	8.189	6.722	8.378	6.058	5.572	5.942	4.865	2.864	1.053
6430531B16Rik	0.9	0.59417	1.15546	0.452277	0.574527	0.744	0	1.396	0	0.929	1.485	1.622	0	2.106
6430548M08Rik	666	0.08072	0.08174	0.645562	0.741983	694.56	622.231	786.094	547.784	596.192	637.231	630.057	584.334	895.086
6430550D23Rik	1.8	0.15201	0.24455	0.843379	0.89112	0.744	4.801	1.396	1.731	0	0	5.676	0.955	1.053
6430562O15Rik	72.1	0.23394	0.24917	0.537153	0.649902	71.466	53.773	74.002	37.211	96.579	44.562	57.573	51.559	162.168
6430571L13Rik	139.6	-0.35894	-0.37258	0.226994	0.338705	89.332	150.757	131.248	193.845	211.732	111.404	115.956	180.456	71.607
6430573F11Rik	47.7	-0.5712	-0.5932	0.0552916	0.10548	38.711	48.012	50.265	71.826	70.577	51.989	25.948	44.875	27.379
6430573P05Rik	22.6	0.32118	0.34369	0.411211	0.535187	27.544	25.926	11.17	20.769	13.93	44.562	16.218	27.689	15.796
6430590A07Rik	1.2	-0.68964	-1.34663	0.38149	0.506075	1.489	2.881	1.396	0.865	0.929	2.971	0	0	0
6430628N08Rik	0					0	0	0	0	0	0	0	0	0
6430710C18Rik	22.6	-0.58042	-0.60699	0.0726995	0.132773	31.266	27.847	23.736	31.154	18.573	19.31	18.65	11.458	21.061
6530401F13Rik	0.1	0.38166	2.63962	0.461705		0	0	0	0	0	0	0.811	0	0
6530402F18Rik	133.6	0.00364	0.0037	0.985539	0.990285	120.599	122.91	122.871	131.537	169.943	101.006	124.065	138.445	170.593
6530403H02Rik	0					0	0	0	0	0	0	0	0	0
6530409C15Rik	2.2	-1.22285	-1.97436	0.106042	0.18244	5.955	5.761	1.396	1.731	0.929	1.485	0	0	2.106
6530411M01Rik	0.3	0.34971	1.46501	0.6017		0.744	0	0	0	0	0	0.811	0.955	0
6720427I07Rik	50.5	0.71984	0.76846	0.0623536	0.116662	32.011	23.046	25.133	78.749	33.431	50.503	111.902	53.468	46.334
6720464F23Rik	0.3	-0.47157	-3.77463	0.41652		0	0	0	2.596	0	0	0	0	0
6720483E21Rik	0.3	-0.1988	-0.83154	0.769951		0.744	0	1.396	0	0	0	0.811	0	0
6720489N17Rik	1.9	-2.3972	-6.43798	0.00227774	0.0063567	5.211	0.96	4.189	1.731	4.643	0	0	0	0
6820402A03Rik	0.7	-0.13124	-0.34954	0.864629	0.906327	0	1.92	0	1.731	0	1.485	0	0	1.053
6820408C15Rik	103.1	0.32186	0.32985	0.186348	0.289361	87.844	82.58	76.794	120.288	95.651	92.094	112.713	171.863	88.456
6820431F20Rik	5.3	-1.05446	-1.2578	0.0691407	0.127401	8.189	4.801	9.774	10.385	2.786	1.485	4.054	3.819	2.106
7330404K18Rik	0					0	0	0	0	0	0	0	0	0
7420426K07Rik	0					0	0	0	0	0	0	0	0	0
7420461P10Rik	0.2	0.04524	0.29013	0.936196		0	0	0	0.865	0	0	0.811	0	0
7530416G11Rik	0					0	0	0	0	0	0	0	0	0
7530428D23Rik	6.8	0.66871	0.79631	0.250649	0.366742	2.233	2.881	1.396	10.385	8.358	4.456	4.865	11.458	14.743
7630403G23Rik	0					0	0	0	0	0	0	0	0	0
8030411F24Rik	0					0	0	0	0	0	0	0	0	0
8030423F21Rik	0.3	-0.065	-0.36078	0.914556		1.489	0	0	0	0	0	0	0.955	0
8030423J24Rik	0.4	-0.29359	-1.12527	0.676643		0	0	0	1.731	0.929	0	0	0.955	0
8030442B05Rik	0					0	0	0	0	0	0	0	0	0
8030443G20Rik	0					0	0	0	0	0	0	0	0	0
8030445P17Rik	0					0	0	0	0	0	0	0	0	0
8030451A03Rik	0.7	0.61939	1.58443	0.422199	0.546203	0	0	0	0.865	0.929	0	3.244	0.955	0
8030453O22Rik	8.1	1.79581	2.04023	0.000446908	0.00146286	3.722	1.92	5.585	2.596	3.715	7.427	22.705	14.322	10.53
8030462N17Rik	502.9	-2.79032	-2.89738	0	0	640.216	954.472	917.343	716.533	856.214	158.936	94.873	42.011	145.32
8030474K03Rik	2.4	-0.92704	-2.04537	0.240721	0.355284	0	3.841	13.963	0	0.929	0	3.244	0	0
8430408G22Rik	2152.3	0.85212	0.8879	0.0061933	0.0155641	1570.76	1460.52	2813.46	1345.66	621.266	2887.59	2717.27	3454.44	2499.92
8430419K02Rik	1.3	-0.42672	-0.85978	0.589509	0.695048	1.489	0	2.793	3.462	0	1.485	0	0	2.106
8430419L09Rik	270.8	0.04256	0.04302	0.794964	0.856391	287.353	265.985	287.629	224.998	271.165	270.341	296.783	318.901	213.768
8430423G03Rik	0.4	0.9474	4.69364	0.164245		0	0	0	0	0	0	1.622	1.91	0
8430429K09Rik	32	-0.07922	-0.08237	0.794344	0.856142	24.566	21.125	32.114	47.596	39.003	25.252	34.057	33.418	30.538
8430432A02Rik	2.1	0.41277	0.56893	0.559002	0.66923	0.744	3.841	1.396	1.731	0.929	1.485	2.433	1.91	4.212
8430436N08Rik	0.1	0.38166	2.63962	0.461705		0	0	0	0	0	0	0.811	0	0
8430437L04Rik	4.3	-0.18626	-0.23325	0.769006	0.837491	2.233	2.881	1.396	9.519	6.501	4.456	4.054	0.955	6.318
9030204H09Rik	0.2	-0.42658	-3.31777	0.447741		0	1.92	0	0	0	0	0	0	0
9030407P20Rik	39.1	0.17644	0.1821	0.521127	0.637122	26.8	33.608	36.303	45.865	42.718	37.135	50.275	49.649	29.485
9030612E09Rik	95.8	-0.48634	-0.49876	0.0484906	0.0943862	93.799	119.069	78.191	139.326	118.867	74.269	51.086	93.57	93.721
9030616G12Rik	0					0	0	0	0	0	0	0	0	0
9030617O03Rik	1727.3	-1.18304	-1.20605	4.49969e-08	3.19017e-07	2295.1	2340.09	2394.59	2434.31	2074.6	1452.71	602.487	949.065	1002.5
9030619P08Rik	3.2	0.66306	0.90537	0.344891	0.469946	0.744	1.92	0	7.788	0.929	4.456	2.433	7.638	3.159
9030622O22Rik	0					0	0	0	0	0	0	0	0	0
9030624G23Rik	1.5	-0.48087	-0.74826	0.523642	0.639094	2.233	0.96	4.189	0.865	0.929	1.485	0.811	0.955	1.053
9030624J02Rik	914.2	0.23012	0.23178	0.0844438	0.150995	918.635	849.806	952.249	735.571	787.494	990.753	988.467	1120.93	883.502
9130008F23Rik	14.6	0.29288	0.31213	0.440793	0.563913	9.678	11.523	16.755	19.038	9.286	17.825	16.218	11.458	20.008
9130011E15Rik	475.1	-0.59956	-0.60689	0.000517037	0.00166844	556.094	625.112	578.052	489.804	551.617	466.412	282.998	403.878	322.231
9130015L21Rik	0					0	0	0	0	0	0	0	0	0
9130017K11Rik	3.4	-0.43244	-0.53143	0.482634	0.602928	5.955	2.881	2.793	3.462	4.643	2.971	4.054	1.91	2.106
9130019O22Rik	43.3	-0.49465	-0.50711	0.0435631	0.0862173	52.855	41.29	54.454	49.327	52.004	26.737	34.868	31.508	46.334
9130019P16Rik	2.4	-0.11159	-0.14948	0.87132	0.911172	2.233	4.801	2.793	0.865	1.857	1.485	3.244	2.864	1.053
9130023H24Rik	104	-0.35349	-0.35811	0.0478585	0.0933391	107.943	114.268	129.852	112.499	113.295	86.152	98.928	101.208	71.607
9130024F11Rik	0.9	-0.22109	-0.46219	0.779669	0.845765	2.233	1.92	0	0.865	0	0	0	1.91	1.053
9130204K15Rik	0.5	0.7158	2.38294	0.330994		0	0	0	0	0.929	1.485	2.433	0	0
9130204L05Rik	0					0	0	0	0	0	0	0	0	0
9130208D14Rik	1.5	-0.89919	-1.7748	0.253662	0.369921	3.722	1.92	2.793	0	1.857	2.971	0	0	0
9130213A22Rik	8.6	1.04783	1.20724	0.0500385	0.0970467	10.422	4.801	8.378	2.596	0.929	16.339	7.298	16.231	10.53
9130221H12Rik	105.4	0.01831	0.01857	0.92084	0.946431	124.321	95.063	92.153	107.307	104.009	105.463	96.495	127.942	95.827
9130227L01Rik	0					0	0	0	0	0	0	0	0	0
9130230L23Rik	0.6	0.89004	5.22705	0.179217		0	0	0	0	0	0	0	0	5.265
9130230N09Rik	5.7	0.94393	1.10131	0.0883549	0.156955	1.489	1.92	2.793	5.192	7.429	5.942	8.92	6.684	10.53
9130401M01Rik	229	1.1032	1.1167	1.84115e-10	2.05618e-09	151.121	144.995	138.23	159.23	160.656	237.662	338.949	336.087	393.838
9130409I23Rik	0.2	-0.34488	-2.68546	0.516872		0	0	1.396	0	0	0	0	0	0
9130409J20Rik	0.2	-0.34488	-2.68546	0.516872		0	0	1.396	0	0	0	0	0	0
9130410C08Rik	0					0	0	0	0	0	0	0	0	0
9230009I02Rik	0					0	0	0	0	0	0	0	0	0
9230019H11Rik	0					0	0	0	0	0	0	0	0	0
9230020A06Rik	0					0	0	0	0	0	0	0	0	0
9230102O04Rik	0					0	0	0	0	0	0	0	0	0
9230104L09Rik	0.8	0.52144	1.06044	0.509766	0.627958	0.744	0	0	0.865	0.929	2.971	0.811	0	1.053
9230104M06Rik	0.3	-0.54519	-3.66589	0.373579		1.489	0	0	0.865	0	0	0	0	0
9230105E05Rik	0					0	0	0	0	0	0	0	0	0
9230106D20Rik	0					0	0	0	0	0	0	0	0	0
9230109A22Rik	0					0	0	0	0	0	0	0	0	0
9230110C19Rik	20.9	-0.70717	-0.74324	0.0375394	0.0759484	23.078	31.688	18.151	34.615	19.502	16.339	17.839	15.277	11.583
9230110F15Rik	0					0	0	0	0	0	0	0	0	0
9230111E07Rik	2.1	0.74861	1.02646	0.288158	0.409357	2.978	0.96	1.396	0.865	0.929	1.485	3.244	4.774	2.106
9230112D13Rik	0					0	0	0	0	0	0	0	0	0
9230112E08Rik	153.7	-0.57026	-0.57793	0.00162679	0.00469263	169.732	192.047	185.703	172.21	181.086	108.433	92.441	152.767	128.471
9230113P08Rik	0					0	0	0	0	0	0	0	0	0
9230114K14Rik	57.1	-1.22267	-1.26328	1.10885e-05	5.10704e-05	61.044	111.387	78.191	64.903	69.649	41.591	38.112	21.96	27.379
9230116N13Rik	15.7	0.10941	0.11673	0.775151	0.842378	17.122	12.483	12.566	23.365	9.286	23.766	12.163	16.231	14.743
9230117E06Rik	0					0	0	0	0	0	0	0	0	0
9330020H09Rik	10.4	1.25919	1.38854	0.0061801	0.0155369	7.444	3.841	4.189	6.058	8.358	14.854	11.352	10.503	27.379
9330104G04Rik	17.2	0.31652	0.33478	0.378112	0.502772	15.633	7.682	20.944	15.577	17.644	20.795	22.705	20.051	13.69
9330111N05Rik	3.1	-1.22156	-1.59312	0.0652296	0.121231	3.722	7.682	4.189	4.327	2.786	0	1.622	1.91	2.106
9330121J05Rik	0.1	-0.27788	-2.0744	0.591107		0.744	0	0	0	0	0	0	0	0
9330132A10Rik	0.5	-0.98102	-4.50838	0.176515		0.744	0	0	2.596	0.929	0	0	0	0
9330133O14Rik	56	-0.06676	-0.06831	0.776291	0.84334	71.466	48.012	68.417	45	52.933	63.872	56.762	51.559	46.334
9330136K24Rik	15.8	-0.18075	-0.19228	0.630961	0.728963	20.844	16.324	13.963	17.308	14.858	17.825	21.894	9.548	9.477
9330151L19Rik	77.7	-0.2415	-0.24596	0.252944	0.369064	86.355	67.216	87.964	100.384	75.221	78.726	78.656	70.655	53.705
9330154J02Rik	0.6	0.31693	0.79319	0.681218	0.7705	1.489	0.96	0	0	0	0	2.433	0.955	0
9330154K18Rik	0.2	0.45329	3.26812	0.397309		0	0	0	0	0	1.485	0	0	0
9330158H04Rik	620	0.61095	0.61904	0.000678196	0.00212619	396.785	517.566	397.934	627.399	562.761	775.372	706.28	897.506	698.167
9330159F19Rik	19.9	-0.51075	-0.59179	0.344633	0.46966	22.333	3.841	43.284	28.557	18.573	32.679	5.676	18.141	6.318
9330159M07Rik	37	-0.68026	-0.70158	0.0121109	0.0282374	35.733	48.012	53.058	41.538	45.504	29.708	34.057	18.141	27.379
9330159N05Rik	0					0	0	0	0	0	0	0	0	0
9330160F10Rik	16.7	1.16812	1.24775	0.00251097	0.00693536	6.7	16.324	8.378	12.115	8.358	23.766	19.461	36.282	18.955
9330161L09Rik	9.5	0.0402	0.04452	0.93142	0.953892	7.444	13.443	12.566	5.192	8.358	11.883	12.163	3.819	10.53
9330162012Rik	24.1	-0.49323	-0.51731	0.137256	0.225309	22.333	23.046	46.077	25.961	22.288	23.766	20.272	14.322	18.955
9330162B11Rik	0					0	0	0	0	0	0	0	0	0
9330171B17Rik	0.2	0.09337	0.59778	0.868885		0.744	0	0	0	0	0	0	0.955	0
9330175E14Rik	6.8	0.36554	0.42943	0.516653	0.633855	10.422	4.801	6.981	4.327	2.786	10.398	8.92	11.458	1.053
9330175M20Rik	0.3	-0.09639	-0.4092	0.886187		0.744	0	0	0	0.929	0	0	0	1.053
9330179D12Rik	18.2	-0.10351	-0.10917	0.767801	0.836454	20.1	15.364	22.34	22.5	13.93	22.281	21.894	15.277	10.53
9330182L06Rik	1.1	-0.90827	-1.72716	0.248721	0.364648	2.233	2.881	1.396	0.865	0.929	0	0	1.91	0
9330182O14Rik	0					0	0	0	0	0	0	0	0	0
9330185C12Rik	0					0	0	0	0	0	0	0	0	0
9330198N18Rik	0.5	-0.05754	-0.19076	0.936766		0	1.92	0	0.865	0	0	0	1.91	0
9430002A10Rik	17.1	1.45694	1.54184	5.44434e-05	0.000218291	8.933	4.801	8.378	12.981	11.144	23.766	30.814	22.915	30.538
9430007A20Rik	0					0	0	0	0	0	0	0	0	0
9430008C03Rik	68.1	1.13724	1.18034	0.000128755	0.000476368	52.111	38.409	48.869	36.346	42.718	65.357	107.037	63.016	159.009
9430015G10Rik	71.7	0.22305	0.23226	0.470613	0.591338	78.166	79.699	71.209	57.115	47.361	69.813	107.037	100.253	34.75
9430016H08Rik	602.5	0.28266	0.28488	0.042208	0.0839291	466.017	514.685	511.031	634.322	619.409	693.676	694.116	619.661	669.735
9430020K01Rik	1852.1	-1.19141	-1.20033	0	0	2540.02	2159.57	2941.92	2391.9	2330.91	1094.73	958.464	1040.72	1211
9430021M05Rik	0					0	0	0	0	0	0	0	0	0
9430024E24Rik	0					0	0	0	0	0	0	0	0	0
9430025C20Rik	3.2	0.96773	1.30806	0.163442	0.259525	3.722	2.881	0	1.731	0.929	10.398	6.487	1.91	1.053
9430034N14Rik	2	0.0662	0.09275	0.926587	0.950613	2.978	2.881	1.396	0.865	1.857	0	3.244	3.819	1.053
9430037G07Rik	15.1	-1.60172	-1.72449	7.52672e-05	0.000293071	20.1	19.205	26.529	25.961	17.644	7.427	9.731	5.729	3.159
9430037O13Rik	0.1	0.38166	2.63962	0.461705		0	0	0	0	0	0	0.811	0	0
9430038I01Rik	159.1	0.76945	0.78082	5.00932e-05	0.000202034	103.477	112.347	96.342	152.306	138.369	178.247	232.724	193.823	224.298
9430041J12Rik	0.2	0.17353	1.03831	0.769621		0.744	0	0	0	0	1.485	0	0	0
9430053O09Rik	0					0	0	0	0	0	0	0	0	0
9430060I03Rik	1.4	0.35141	0.61467	0.653353	0.748636	2.233	0	1.396	1.731	0	4.456	1.622	0.955	0
9430062P05Rik	24	-0.72318	-0.77245	0.0623244	0.116641	30.522	27.847	16.755	51.923	20.43	10.398	25.137	19.096	13.69
9430065F17Rik	1.3	0.87265	1.46389	0.260285	0.377359	1.489	0	0	0.865	0.929	4.456	0.811	0.955	2.106
9430069I07Rik	0.2	0.45329	3.26812	0.397309		0	0	0	0	0	1.485	0	0	0
9430073C21Rik	0					0	0	0	0	0	0	0	0	0
9430083B18Rik	0					0	0	0	0	0	0	0	0	0
9430087J23Rik	0					0	0	0	0	0	0	0	0	0
9430091E24Rik	114.6	-2.93568	-3.08189	0	0	173.454	209.331	194.08	188.652	172.729	51.989	12.974	13.367	14.743
9430092D12Rik	0.2	0.17353	1.03831	0.769621		0.744	0	0	0	0	1.485	0	0	0
9430093N23Rik	0					0	0	0	0	0	0	0	0	0
9430097D07Rik	0.1	-0.30314	-2.28441	0.560994		0	0	0	0	0.929	0	0	0	0
9430098F02Rik	0					0	0	0	0	0	0	0	0	0
9530002B09Rik	0.2	0.07116	0.45531	0.90044		0	0	0	0.865	0	0	0	0.955	0
9530003J23Rik	0.1	-0.29505	-2.21685	0.570521		0	0	0	0.865	0	0	0	0	0
9530003O04Rik	0					0	0	0	0	0	0	0	0	0
9530018H14Rik	0					0	0	0	0	0	0	0	0	0
9530022L04Rik	0					0	0	0	0	0	0	0	0	0
9530026F06Rik	0.1	0.4029	2.8048	0.440456		0	0	0	0	0	0	0	0.955	0
9530026P05Rik	74.9	-0.74396	-0.77366	0.0139844	0.0320588	102.732	85.461	100.531	110.768	57.576	90.609	40.544	32.463	53.705
9530027J09Rik	0.4	0.26944	1.07124	0.697748		0	0	1.396	0	0	0	0.811	0	1.053
9530034E10Rik	2.9	1.85261	2.52606	0.00734698	0.0181492	2.233	0.96	1.396	0	0	4.456	5.676	4.774	6.318
9530036M11Rik	0.2	0.5202	3.59619	0.349806		0	0	0	0	0	0	1.622	0	0
9530036O11Rik	0					0	0	0	0	0	0	0	0	0
9530046B11Rik	0.3	-0.09141	-0.52	0.878586		1.489	0	0	0	0	0	0.811	0	0
9530051G07Rik	3.5	-0.45666	-0.57313	0.472497	0.593067	5.955	2.881	2.793	5.192	3.715	4.456	4.054	2.864	0
9530052C20Rik	1	-1.66783	-5.56213	0.0339162	0.0695907	1.489	0.96	4.189	0	2.786	0	0	0	0
9530052E02Rik	0					0	0	0	0	0	0	0	0	0
9530053A07Rik	2.4	0.70391	0.92956	0.299782	0.422148	0.744	1.92	1.396	1.731	2.786	1.485	3.244	4.774	3.159
9530056K15Rik	1.9	1.74175	2.6988	0.019903	0.0437547	0.744	0.96	0	0.865	0	4.456	4.054	4.774	1.053
9530059O14Rik	0.1	0.4029	2.8048	0.440456		0	0	0	0	0	0	0	0.955	0
9530068E07Rik	4482.7	0.26929	0.27037	0.00701482	0.0174101	4173.31	4414.19	4216.7	3754.87	3973.69	4931.49	4596.9	5250.41	5032.49
9530077C05Rik	11.9	0.9191	1.00526	0.0388679	0.0782054	11.911	7.682	4.189	6.923	10.215	14.854	25.137	19.096	7.371
9530080O11Rik	4.2	-0.33779	-0.42359	0.59371	0.698381	2.233	9.602	1.396	4.327	5.572	4.456	0.811	3.819	5.265
9530082P21Rik	633.9	0.60159	0.60774	0.000145239	0.000530509	530.783	436.906	501.257	578.072	523.758	756.062	717.632	990.121	670.788
9530085P06Rik	0					0	0	0	0	0	0	0	0	0
9630001P10Rik	0.2	0.45329	3.26812	0.397309		0	0	0	0	0	1.485	0	0	0
9630010A21Rik	0.6	0.82586	2.61758	0.270879	0.389273	0	0.96	0	0	0	2.971	0	1.91	0
9630013D21Rik	18	-0.60777	-0.66618	0.173139	0.271938	15.633	18.244	13.963	38.942	20.43	22.281	18.65	4.774	9.477
9630013K17Rik	1.5	-1.06215	-1.99152	0.175119	0.274547	4.467	2.881	2.793	0.865	0	1.485	0	0	1.053
9630028B13Rik	0.8	0.31576	0.70749	0.687963	0.775594	0.744	0.96	1.396	0	0	0	0.811	2.864	0
9630028H03Rik	0.1	-0.27788	-2.0744	0.591107		0.744	0	0	0	0	0	0	0	0
9630033F20Rik	1932.5	-0.47422	-0.47975	0.00499219	0.0128854	1848.44	2221.98	2220.05	2378.92	2380.13	2024.58	1284.44	1703.35	1331.05
9630041A04Rik	0					0	0	0	0	0	0	0	0	0
9830004L10Rik	0.1	0.4029	2.8048	0.440456		0	0	0	0	0	0	0	0.955	0
9830107B12Rik	1.5	1.22792	2.86936	0.119114	0.201363	0.744	0	1.396	0	0	0	0	0.955	10.53
9830144P21Rik	3	-1.43778	-2.11852	0.0475014	0.0927523	4.467	10.563	4.189	3.462	0	1.485	0.811	0.955	1.053
9830147E19Rik	66.5	-0.61348	-0.63904	0.0482982	0.0940855	58.066	68.177	69.813	121.153	79.864	34.164	79.467	54.423	33.697
9930004E17Rik	1.4	0.03269	0.05316	0.966169	0.977611	0.744	0.96	2.793	1.731	0.929	0	3.244	0	2.106
9930012K11Rik	15.9	-0.21722	-0.23377	0.593441	0.698147	17.866	15.364	15.359	17.308	19.502	13.368	23.516	16.231	4.212
9930014A18Rik	29	-0.00913	-0.00942	0.973459	0.982115	34.244	25.926	32.114	27.692	25.074	31.193	22.705	28.644	33.697
9930021J03Rik	580.8	-1.80852	-1.84224	0	1e-15	745.181	997.682	929.909	859.32	739.204	305.99	218.939	148.948	282.215
9930022D16Rik	1.1	0.02885	0.05187	0.970694	0.980538	0.744	0.96	2.793	0.865	0	1.485	0.811	1.91	0
9930038B18Rik	6.5	-0.40211	-0.4572	0.434114	0.557492	6.7	3.841	9.774	11.25	5.572	5.942	5.676	6.684	3.159
9930104L06Rik	210.8	-0.47876	-0.48372	0.00267887	0.00733877	255.342	233.337	217.817	263.075	236.805	182.703	205.154	142.264	161.115
9930111H07Rik	0					0	0	0	0	0	0	0	0	0
9930111J21Rik1	15.9	-4.13181	-5.18095	1.324e-12	2.2473e-11	29.777	39.37	26.529	19.038	25.074	1.485	0.811	0.955	0
9930111J21Rik2	45.2	-3.85408	-4.12739	0	0	84.866	92.182	80.983	71.826	57.576	8.912	2.433	5.729	2.106
a	0.3	0.33028	1.67874	0.599767		0.744	0	0	0	0	0	0	0	2.106
A030005K14Rik	0					0	0	0	0	0	0	0	0	0
A030012G06Rik	0					0	0	0	0	0	0	0	0	0
A130006I12Rik	1.2	-0.30874	-0.55392	0.69446	0.780756	1.489	1.92	2.793	0.865	0	0	2.433	0.955	0
A130010J15Rik	137.5	-0.95295	-0.96599	1.77634e-07	1.13369e-06	157.821	161.319	156.381	198.172	203.374	99.521	102.171	76.383	82.137
A130014A01Rik	50.5	-0.89926	-0.92287	0.00031061	0.00105885	55.833	54.733	57.247	88.269	62.219	40.105	30.814	34.373	30.538
A130023I24Rik	0.1	-0.29505	-2.21685	0.570521		0	0	0	0.865	0	0	0	0	0
A130030D18Rik	0					0	0	0	0	0	0	0	0	0
A130048G24Rik	0.2	0.17353	1.03831	0.769621		0.744	0	0	0	0	1.485	0	0	0
A130050O07Rik	0					0	0	0	0	0	0	0	0	0
A130051J06Rik	8.1	0.7518	0.85354	0.144309	0.234729	6.7	1.92	5.585	10.385	5.572	2.971	12.974	13.367	13.69
A130057D12Rik	0.3	0.13767	0.80037	0.819658		0	0.96	0	0	0	1.485	0	0	0
A130071D04Rik	2	1.77387	2.81727	0.0190404	0.0420683	1.489	0.96	0	0	0	2.971	2.433	7.638	2.106
A1bg	1.8	-0.52109	-0.8718	0.500847	0.619589	2.233	1.92	5.585	0	1.857	0	0.811	3.819	0
A1cf	0					0	0	0	0	0	0	0	0	0
A230004M16Rik	0.3	-0.58641	-3.80979	0.350049		0	0	0	1.731	0.929	0	0	0	0
A230005M16Rik	0.5	0.2229	0.67149	0.764953		0.744	0.96	0	0	0	1.485	0	0.955	0
A230006K03Rik	0					0	0	0	0	0	0	0	0	0
A230009B12Rik	3.5	-0.47292	-0.61372	0.474604	0.595146	3.722	3.841	0	5.192	7.429	5.942	1.622	2.864	1.053
A230020J21Rik	0.3	-0.5582	-3.7104	0.366045		1.489	0.96	0	0	0	0	0	0	0
A230028O05Rik	3.1	1.74914	2.36752	0.0112275	0.026392	2.233	0.96	1.396	0	0.929	1.485	9.731	4.774	6.318
A230046K03Rik	541.2	-1.65715	-1.69332	4.08e-13	7.694e-12	657.338	845.005	839.152	816.917	745.705	285.194	315.434	130.807	234.828
A230050P20Rik	73.6	0.26723	0.27278	0.232115	0.344867	96.032	60.495	57.247	63.173	58.505	87.638	86.765	70.655	82.137
A230052G05Rik	9.7	-1.39123	-1.54911	0.00333974	0.00895977	15.633	8.642	12.566	16.442	14.858	5.942	2.433	7.638	3.159
A230056P14Rik	27.3	-1.24457	-1.32092	0.000700634	0.0021903	37.222	24.006	44.68	44.134	35.289	23.766	20.272	6.684	9.477
A230059L01Rik	0.4	0.4149	1.93242	0.530128		0	0	0	0.865	0	2.971	0	0	0
A230060F14Rik	2.2	0.60867	0.86561	0.398328	0.522952	0	1.92	2.793	1.731	1.857	2.971	0.811	5.729	2.106
A230065H16Rik	0.2	0.5625	3.69844	0.326544		0	0	0	0	0	0	0.811	0.955	0
A230065N10Rik	6.1	0.65688	0.77637	0.250688	0.366772	1.489	3.841	1.396	9.519	6.501	10.398	10.541	6.684	4.212
A230072C01Rik	36.1	-0.4302	-0.44177	0.0884641	0.157121	41.688	44.171	37.699	45	35.289	35.649	33.246	23.87	28.432
A230072E10Rik	1.8	-0.98918	-1.56274	0.187701	0.291052	2.233	1.92	2.793	1.731	3.715	2.971	0	0.955	0
A230072I06Rik	0					0	0	0	0	0	0	0	0	0
A230077H06Rik	0.1	0.4029	2.8048	0.440456		0	0	0	0	0	0	0	0.955	0
A230083G16Rik	2.1	0.57357	0.86516	0.442695	0.565763	0.744	3.841	0	0	2.786	4.456	1.622	0.955	4.212
A230083N12Rik	1.2	-0.36119	-0.6353	0.645018	0.741486	0.744	1.92	0	1.731	2.786	0	2.433	0	1.053
A230087F16Rik	0					0	0	0	0	0	0	0	0	0
A230103J11Rik	1.2	-0.62462	-1.13824	0.426861	0.550782	1.489	2.881	2.793	0	0.929	0	1.622	0.955	0
A230107N01Rik	3.2	0.05694	0.07268	0.930724	0.953396	3.722	2.881	1.396	6.058	1.857	1.485	4.054	6.684	1.053
A230108P19Rik	0.3	-0.55393	-3.69592	0.368503		1.489	0	0	0	0.929	0	0	0	0
A2m	30.3	0.33465	0.38602	0.534375	0.647291	52.111	29.767	15.359	33.75	1.857	34.164	59.195	33.418	12.637
A330008L17Rik	0.7	1.17951	3.01199	0.130919	0.217154	0.744	0	0	0	0	0	2.433	0.955	2.106
A330009N23Rik	55	0.1515	0.15498	0.518173	0.634921	43.177	60.495	48.869	50.192	59.434	47.532	47.031	70.655	67.395
A330015K06Rik	0.2	0.5202	3.59619	0.349806		0	0	0	0	0	0	1.622	0	0
A330017A19Rik	0.8	-0.47912	-1.07175	0.543316	0.655397	1.489	0.96	0	0	2.786	0	0	0.955	1.053
A330023F24Rik	21.4	-1.00295	-1.07284	0.00980362	0.0234113	39.455	35.529	20.944	27.692	14.858	20.795	8.92	15.277	9.477
A330032B11Rik	0.4	-0.88024	-4.24317	0.214061		0.744	1.92	0	0	0.929	0	0	0	0
A330033J07Rik	0.2	-0.34488	-2.68546	0.516872		0	0	1.396	0	0	0	0	0	0
A330035P11Rik	16.9	-0.39221	-0.41599	0.287001	0.408064	22.333	15.364	20.944	22.5	14.858	10.398	20.272	17.186	8.424
A330040F15Rik	1	0.08535	0.14715	0.912912	0.941113	0.744	0	1.396	1.731	0.929	1.485	0.811	0.955	1.053
A330041J22Rik	7.5	-0.04209	-0.04665	0.928727	0.951808	5.955	7.682	5.585	11.25	7.429	7.427	8.92	4.774	8.424
A330043C09Rik	0					0	0	0	0	0	0	0	0	0
A330044P14Rik	0					0	0	0	0	0	0	0	0	0
A330048O09Rik	1.6	-0.41827	-0.68222	0.586994	0.692783	1.489	0	1.396	6.058	0.929	0	0.811	1.91	2.106
A330050F15Rik	2.9	0.49625	0.65691	0.464231	0.585361	0.744	1.92	1.396	2.596	4.643	5.942	0.811	2.864	5.265
A330069E16Rik	23	-0.0501	-0.0526	0.881692	0.918385	20.844	22.085	15.359	36.346	21.359	26.737	17.839	28.644	17.902
A330069K06Rik	0.1	0.38166	2.63962	0.461705		0	0	0	0	0	0	0.811	0	0
A330070K13Rik	0					0	0	0	0	0	0	0	0	0
A330074H02Rik	0					0	0	0	0	0	0	0	0	0
A330074K22Rik	6.1	-0.35625	-0.41993	0.53119	0.644631	11.167	10.563	5.585	3.462	3.715	2.971	5.676	9.548	2.106
A330087D11Rik	0					0	0	0	0	0	0	0	0	0
A330093E20Rik	0.3	-0.56203	-3.72502	0.363834		0.744	0	0	1.731	0	0	0	0	0
A330094K24Rik	50.6	0.08305	0.08572	0.762094	0.832295	41.688	36.489	50.265	70.961	46.432	62.386	50.275	62.062	34.75
A330102I10Rik	15.7	0.20778	0.23286	0.672556	0.763972	11.167	19.205	11.17	27.692	3.715	16.339	28.381	16.231	7.371
A3galt2	2	-0.37862	-0.53016	0.594446	0.69908	2.233	3.841	2.793	1.731	0.929	2.971	1.622	0.955	1.053
A430005L14Rik	352.4	0.60181	0.60916	0.000498844	0.00161658	258.32	258.303	245.742	359.132	307.383	369.861	521.398	446.843	404.368
A430010J10Rik	0.1	-0.27788	-2.0744	0.591107		0.744	0	0	0	0	0	0	0	0
A430018G15Rik	2	1.57567	2.28348	0.0295783	0.0618557	0.744	0	1.396	0.865	0.929	1.485	4.865	3.819	4.212
A430027C01Rik	0.2	0.17353	1.03831	0.769621		0.744	0	0	0	0	1.485	0	0	0
A430027H14Rik	1.1	0.40606	0.72436	0.604682	0.707099	0	1.92	1.396	0	0.929	1.485	0.811	0.955	2.106
A430033K04Rik	99.4	-0.79561	-0.81891	0.00248728	0.00688045	116.877	171.882	82.379	131.537	112.366	83.182	86.765	66.836	43.175
A430034D21Rik	0					0	0	0	0	0	0	0	0	0
A430035B10Rik	13.8	-0.91597	-0.99706	0.0331511	0.0681907	11.911	17.284	20.944	21.634	16.716	14.854	12.163	5.729	3.159
A430046D13Rik	386.8	-0.37913	-0.38364	0.0261604	0.0555996	368.496	402.338	374.198	507.977	505.185	323.814	338.949	385.737	274.844
A430048G15Rik	0					0	0	0	0	0	0	0	0	0
A430050A11Rik	0					0	0	0	0	0	0	0	0	0
A430057M04Rik	1.5	2.02816	4.11713	0.00986332	0.0235283	0	0	0	0	0.929	1.485	7.298	2.864	1.053
A430060F13Rik	0					0	0	0	0	0	0	0	0	0
A430072P03Rik	0					0	0	0	0	0	0	0	0	0
A430078G23Rik	2.5	1.18113	1.66349	0.0996799	0.173136	2.233	0.96	1.396	0	1.857	0	4.865	4.774	6.318
A430078I02Rik	5.5	-1.54541	-1.88323	0.00919392	0.0221474	7.444	11.523	8.378	7.788	4.643	5.942	1.622	0.955	1.053
A430093F15Rik	5.3	0.4852	0.56583	0.382207	0.506823	6.7	2.881	4.189	6.058	1.857	2.971	5.676	9.548	7.371
A430105I19Rik	950.7	-0.74276	-0.74944	5.87218e-07	3.39966e-06	1063.06	1282.87	1165.88	1148.36	1139.45	662.483	806.829	752.377	534.945
A430105J06Rik	1.8	0.45255	0.65431	0.536655	0.649417	2.978	0.96	1.396	1.731	0	1.485	1.622	3.819	2.106
A430106G13Rik	0.6	-0.1933	-0.52121	0.799987		1.489	0	0	1.731	0	0	0.811	0.955	0
A430108G06Rik	1.1	0.36403	0.65229	0.643786	0.740413	1.489	0	0	0.865	1.857	0	3.244	0.955	1.053
A430110C17Rik	0.3	0.21915	1.15869	0.722171		0	0.96	0	0	0	0	1.622	0	0
A430110L20Rik	5.5	-0.09641	-0.11183	0.860545	0.903527	9.678	6.722	4.189	4.327	3.715	1.485	7.298	6.684	5.265
A4galt	199.3	1.16317	1.18738	1.91537e-07	1.21111e-06	139.954	112.347	166.155	128.076	89.15	365.405	218.128	250.156	324.337
A4gnt	0					0	0	0	0	0	0	0	0	0
A530006G24Rik	0.1	-0.29505	-2.21685	0.570521		0	0	0	0.865	0	0	0	0	0
A530010F05Rik	0.1	0.38166	2.63962	0.461705		0	0	0	0	0	0	0.811	0	0
A530013C23Rik	45	0.80142	0.84066	0.0161811	0.036487	43.177	16.324	34.906	38.942	31.574	92.094	34.868	50.604	62.129
A530016L24Rik	1115.6	-1.13201	-1.1711	6.68462e-05	0.000263072	1478.45	1656.4	1206.37	1588.83	1475.62	932.823	280.566	875.546	545.476
A530017D24Rik	56.4	-0.30402	-0.31095	0.193515	0.298177	65.51	68.177	50.265	66.634	57.576	51.989	60.816	52.514	33.697
A530020G20Rik	1.9	0.00874	0.01295	0.990631	0.993355	3.722	2.881	0	1.731	0.929	1.485	3.244	2.864	0
A530021J07Rik	0					0	0	0	0	0	0	0	0	0
A530032D15Rik	4.5	1.69408	2.22572	0.012124	0.0282513	4.467	0.96	0	1.731	0.929	1.485	8.109	17.186	5.265
A530040E14Rik	3.2	3.37284	7.67245	1.08644e-05	5.01083e-05	0	0	0	0	0	7.427	4.865	14.322	2.106
A530053G22Rik	0					0	0	0	0	0	0	0	0	0
A530053M12Rik	0.3	0.58674	4.16187	0.311211		0	0	0	0	0	0	2.433	0	0
A530058N18Rik	35.5	-0.51651	-0.5375	0.0910972	0.160803	49.877	29.767	36.303	52.788	35.289	38.62	23.516	18.141	34.75
A530064D06Rik	21	3.37972	4.00684	2.01044e-09	1.84761e-08	2.978	0.96	6.981	1.731	1.857	8.912	82.71	24.825	57.917
A530064N14Rik	3	0.00703	0.0088	0.991157	0.993814	2.978	3.841	2.793	3.462	1.857	2.971	4.865	1.91	2.106
A530072M11Rik	6.1	0.79727	0.95193	0.171715	0.270087	4.467	0.96	4.189	3.462	8.358	11.883	11.352	1.91	8.424
A530076I17Rik	0					0	0	0	0	0	0	0	0	0
A530083I20Rik	2.5	-2.24839	-3.96448	0.00275519	0.00752806	3.722	6.722	4.189	3.462	2.786	1.485	0	0	0
A530084C06Rik	0.5	-0.00657	-0.02175	0.992773		0.744	0	0	0	1.857	0	0	0	2.106
A530095I07Rik	13.7	1.69926	1.87911	0.000253818	0.000881471	5.211	4.801	8.378	6.923	6.501	16.339	22.705	42.966	9.477
A530099J19Rik	5.1	0.32882	0.39035	0.570355	0.67887	8.189	4.801	1.396	6.058	1.857	4.456	4.865	10.503	4.212
A630001G21Rik	59.2	1.65592	1.73724	7.62682e-07	4.31632e-06	26.8	24.966	29.321	35.48	29.717	40.105	162.177	88.796	95.827
A630010A05Rik	0					0	0	0	0	0	0	0	0	0
A630012P03Rik	0.2	-0.02574	-0.15658	0.965198		0	0	1.396	0	0	0	0.811	0	0
A630014C17Rik	0.5	-1.00321	-4.51734	0.169264		1.489	0.96	0	0	1.857	0	0	0	0
A630023A22Rik	0.3	0.76911	4.29035	0.228879		0	0	0	0	0	0	1.622	0	1.053
A630023P12Rik	0.4	0.14003	0.51603	0.840354		1.489	0	0	0	0	0	0.811	0.955	0
A630031M04Rik	0					0	0	0	0	0	0	0	0	0
A630033H20Rik	14.5	-0.77883	-0.87119	0.109277	0.187145	20.1	13.443	30.718	10.385	16.716	8.912	18.65	1.91	9.477
A630035G10Rik	0					0	0	0	0	0	0	0	0	0
A630050E04Rik	0					0	0	0	0	0	0	0	0	0
A630052C17Rik	28.3	-0.58989	-0.61931	0.0787201	0.142145	32.011	38.409	30.718	45.865	19.502	32.679	23.516	15.277	16.849
A630072L19Rik	0.4	-0.68494	-4.1082	0.297955		1.489	0	0	1.731	0	0	0	0	0
A630072M18Rik	8.8	-1.57559	-1.77426	0.00132762	0.00390813	11.167	14.403	9.774	16.442	11.144	7.427	2.433	2.864	3.159
A630073D07Rik	0.2	0.07325	0.45616	0.8994		0	0.96	0	0	0	0	0	0	1.053
A630075F10Rik	0					0	0	0	0	0	0	0	0	0
A630076J17Rik	0.3	-0.1348	-0.58984	0.838562		0.744	0	0	0.865	0	0	0.811	0	0
A630077J23Rik	3.3	0.43084	0.53111	0.48791	0.607909	3.722	1.92	2.793	3.462	1.857	1.485	4.054	3.819	6.318
A630081D01Rik	0.2	0.05604	0.35592	0.922067		0	0.96	0	0	0	0	0	0.955	0
A630081J09Rik	4.1	-0.04103	-0.05201	0.949282	0.966096	5.211	6.722	1.396	3.462	3.715	4.456	0	5.729	6.318
A630091E08Rik	0					0	0	0	0	0	0	0	0	0
A630095E13Rik	0					0	0	0	0	0	0	0	0	0
A630095N17Rik	0.3	-0.60218	-3.86349	0.34134		0	1.92	0	0.865	0	0	0	0	0
A730004F24Rik	0.1	0.41506	2.90536	0.42898		0	0	0	0	0	0	0	0	1.053
A730011C13Rik	7.8	-0.1881	-0.23115	0.760917	0.831468	16.378	16.324	2.793	5.192	0.929	4.456	13.785	4.774	5.265
A730013G03Rik	0.6	0.55196	1.28512	0.481367	0.601762	0.744	0	1.396	0	0	0	1.622	0.955	1.053
A730015C16Rik	1.5	-0.33913	-0.54527	0.658241	0.752498	2.233	0.96	4.189	0.865	0.929	0	2.433	0	2.106
A730017C20Rik	0.9	0.33251	0.67698	0.674058	0.765195	0.744	0	0	0.865	1.857	0	2.433	1.91	0
A730017L22Rik	59.3	-1.25637	-1.28656	1.45789e-07	9.45981e-07	75.933	71.057	93.549	77.884	83.578	41.591	39.733	28.644	22.114
A730018C14Rik	0.2	0.45329	3.26812	0.397309		0	0	0	0	0	1.485	0	0	0
[truncated: 14,384 more rows]
